# Supplementary material for: Bis(2,2′-bipyridine-κ2 N,N′)tris­(nitrato-κ2 O,O′)erbium(III)
Source: Acta Crystallogr Sect E Struct Rep Online. 2012 Apr 13;68(Pt 5):m577. doi: 10.1107/S1600536812014031 (PMC3344325; doi:10.1107/S1600536812014031)
Supplement: Supplementary file 1 [file e-68-0m577-sup1.cif]

##############################################################################
#                                                                            #
# This CIF contains the data in a paper accepted for publication in          #
# Acta Crystallographica Section E. It conforms to the requirements of       #
# Notes for Authors for Acta Crystallographica Section E, and has been       #
# peer reviewed under the auspices of the IUCr Commission on Journals.       #
#                                                                            #
# Full details of the Crystallographic Information File format               #
# are given in the paper "The Crystallographic Information File (CIF):       #
# a New Standard Archive File for Crystallography" by S. R. Hall, F. H.      #
# Allen and I. D. Brown [Acta Cryst. (1991), A47, 655-685].                  #
#                                                                            #
# The current version of the core CIF dictionary is obtainable from          #
# ftp://ftp.iucr.org/pub/cif_core.dic.                                       #
#                                                                            #
# Software is freely available for graphical display of the structure(s)     #
# in this CIF. For information consult the CIF software page                 #
# http://www.iucr.org/resources/cif/software.                                #
#                                                                            #
# This file may be used for bona fide research purposes within the           #
# scientific community so long as proper attribution is given to the journal # 
# article from which it was obtained.                                        #
#                                                                            #
##############################################################################
data_I
_audit_creation_method     SHELXL-97
_chemical_name_systematic
;
Bis(2,2'-bipyridine-\k^2^<i>N</i>,<i>N</i>')tris(nitrato-
\k^2^<i>O</i>,<i>O</i>')erbium(III)
;
_chemical_name_common     ?
_chemical_formula_moiety     'C20 H16 Er N7 O9'
_chemical_formula_sum     'C20 H16 Er N7 O9'
_chemical_formula_iupac     '[Er (N O3)3 (C10 H8 N2)2]'
_chemical_formula_weight     665.66
_chemical_melting_point     ?
_symmetry_cell_setting     orthorhombic
_symmetry_space_group_name_H-M     'P b c n'
_symmetry_space_group_name_Hall     '-P 2n 2ab'
loop_
    _symmetry_equiv_pos_as_xyz
    'x, y, z'
    '-x+1/2, -y+1/2, z+1/2'
    'x+1/2, -y+1/2, -z'
    '-x, y, -z+1/2'
    '-x, -y, -z'
    'x-1/2, y-1/2, -z-1/2'
    '-x-1/2, y-1/2, z'
    'x, -y, z-1/2'
_cell_length_a     16.5762(4)
_cell_length_b     9.1158(2)
_cell_length_c     15.0288(4)
_cell_angle_alpha     90.00
_cell_angle_beta     90.00
_cell_angle_gamma     90.00
_cell_volume     2270.93(10)
_cell_formula_units_Z     4
_cell_measurement_reflns_used     5852
_cell_measurement_theta_min     2.55
_cell_measurement_theta_max     26.509
_cell_measurement_temperature     296(2)
_exptl_crystal_description     'block'
_exptl_crystal_colour     'pink'
_exptl_crystal_size_max     0.25
_exptl_crystal_size_mid     0.23
_exptl_crystal_size_min     0.18
_exptl_crystal_density_diffrn     1.947
_exptl_crystal_density_meas     ?
_exptl_crystal_density_method     'not measured'
_exptl_crystal_F_000     1300
_exptl_absorpt_coefficient_mu     3.764
_exptl_absorpt_correction_type     multi-scan
_exptl_absorpt_process_details     '(SADABS; Bruker, 2000)'
_exptl_absorpt_correction_T_min     0.4530
_exptl_absorpt_correction_T_max     0.5506
_exptl_special_details     ?
_diffrn_ambient_temperature     296(2)
_diffrn_radiation_type     MoK\a
_diffrn_radiation_wavelength     0.71073
_diffrn_radiation_source     'fine-focus sealed tube'
_diffrn_radiation_monochromator     graphite
_diffrn_measurement_device_type     'Bruker SMART CCD'
_diffrn_measurement_method     '\f scans and \w scans'
_diffrn_detector_area_resol_mean     ?
_diffrn_reflns_number     11877
_diffrn_reflns_av_R_equivalents     0.0162
_diffrn_reflns_av_sigmaI/netI     0.0145
_diffrn_reflns_theta_min     2.46
_diffrn_reflns_theta_max     28.51
_diffrn_reflns_theta_full     28.51
_diffrn_measured_fraction_theta_max     0.990
_diffrn_measured_fraction_theta_full     0.990
_diffrn_reflns_limit_h_min     -22
_diffrn_reflns_limit_h_max     22
_diffrn_reflns_limit_k_min     -12
_diffrn_reflns_limit_k_max     7
_diffrn_reflns_limit_l_min     -20
_diffrn_reflns_limit_l_max     15
_refine_special_details
;
Refinement of <i>F</i>^2^ against ALL reflections. The weighted <i>R</i>-factor
<i>wR</i> and goodness of fit <i>S</i> are based on <i>F</i>^2^, conventional
<i>R</i>-factors <i>R</i> are based on <i>F</i>, with <i>F</i> set to zero for
negative <i>F</i>^2^. The threshold expression of <i>F</i>^2^ >
\s(<i>F</i>^2^) is used only for calculating <i>R</i>-factors(gt) <i>etc</i>.
and is not relevant to the choice of reflections for refinement.
<i>R</i>-factors based on <i>F</i>^2^ are statistically about twice as large
as those based on <i>F</i>, and <i>R</i>- factors based on ALL data will be
even larger.
;
_reflns_number_total     2859
_reflns_number_gt     2127
_reflns_threshold_expression     I>2sigma(I)
_refine_ls_structure_factor_coef     Fsqd
_refine_ls_matrix_type     full
_refine_ls_R_factor_all     0.0310
_refine_ls_R_factor_gt     0.0184
_refine_ls_wR_factor_gt     0.0417
_refine_ls_wR_factor_ref     0.0505
_refine_ls_goodness_of_fit_ref     1.061
_refine_ls_restrained_S_all     1.640
_refine_ls_number_reflns     2859
_refine_ls_number_parameters     169
_refine_ls_number_restraints     8
_refine_ls_hydrogen_treatment     constr
_refine_ls_weighting_scheme     calc
_refine_ls_weighting_details
         'calc w=1/[\s^2^(Fo^2^)+(0.0189P)^2^+3.3713P] where P=(Fo^2^+2Fc^2^)/3'
_atom_sites_solution_hydrogens     geom
_atom_sites_solution_primary     direct
_atom_sites_solution_secondary     difmap
_refine_ls_shift/su_max     0.010
_refine_ls_shift/su_mean     0.002
_refine_diff_density_max     0.508
_refine_diff_density_min     -1.068
_refine_ls_extinction_method     none
_refine_ls_extinction_coef     ?
loop_
    _atom_type_symbol
    _atom_type_description
    _atom_type_scat_dispersion_real
    _atom_type_scat_dispersion_imag
    _atom_type_scat_source
    'C' 'C' 0.0033 0.0016
                         'International Tables Vol C Tables 4.2.6.8 and 6.1.1.4'
    'H' 'H' 0.0000 0.0000
                         'International Tables Vol C Tables 4.2.6.8 and 6.1.1.4'
    'Er' 'Er' -0.2586 4.9576
                         'International Tables Vol C Tables 4.2.6.8 and 6.1.1.4'
    'N' 'N' 0.0061 0.0033
                         'International Tables Vol C Tables 4.2.6.8 and 6.1.1.4'
    'O' 'O' 0.0106 0.0060
                         'International Tables Vol C Tables 4.2.6.8 and 6.1.1.4'
_computing_data_collection     'SMART (Bruker, 2000)'
_computing_cell_refinement     'SAINT (Bruker, 2000)'
_computing_data_reduction     'SAINT (Bruker, 2000)'
_computing_structure_solution     'SHELXS97 (Sheldrick, 2008)'
_computing_structure_refinement     'SHELXL97 (Sheldrick, 2008)'
_computing_molecular_graphics     'SHELXTL (Sheldrick, 2008)'
_computing_publication_material     'SHELXTL (Sheldrick, 2008)'
loop_
    _atom_site_type_symbol
    _atom_site_label
    _atom_site_fract_x
    _atom_site_fract_y
    _atom_site_fract_z
    _atom_site_U_iso_or_equiv
    _atom_site_adp_type
    _atom_site_calc_flag
    _atom_site_refinement_flags
    _atom_site_occupancy
    _atom_site_symmetry_multiplicity
    _atom_site_disorder_assembly
    _atom_site_disorder_group
    Er Er1 0.0000 0.59232(2) 0.2500 0.02279(8) Uani d S 1 2 . .
    O O1 0.0000 1.0374(6) 0.2500 0.0790(13) Uani d SU 1 2 . .
    O O2 0.0381(2) 0.8323(4) 0.3082(3) 0.0487(8) Uani d U 1 1 . .
    O O4 -0.1240(3) 0.7247(6) 0.4738(3) 0.0789(15) Uani d . 1 1 . .
    O O5 -0.01985(19) 0.6182(4) 0.4172(2) 0.0391(8) Uani d . 1 1 . .
    O O6 -0.11602(17) 0.6865(4) 0.3319(2) 0.0393(7) Uani d . 1 1 . .
    N N1 0.0000 0.9058(6) 0.2500 0.0535(12) Uani d SU 1 2 . .
    N N2 -0.0876(2) 0.6777(5) 0.4101(3) 0.0411(9) Uani d . 1 1 . .
    N N4 0.12765(19) 0.5175(4) 0.3252(2) 0.0305(8) Uani d . 1 1 . .
    N N5 0.0672(2) 0.3730(4) 0.1854(2) 0.0295(7) Uani d . 1 1 . .
    C C1 0.1431(2) 0.3387(5) 0.2090(3) 0.0320(9) Uani d . 1 1 . .
    C C2 0.0322(3) 0.2940(5) 0.1210(3) 0.0386(10) Uani d . 1 1 . .
    H H2 -0.0203 0.3175 0.1044 0.046 Uiso calc R 1 1 . .
    C C3 0.0699(3) 0.1800(6) 0.0783(4) 0.0487(12) Uani d . 1 1 . .
    H H3 0.0435 0.1277 0.0338 0.058 Uiso calc R 1 1 . .
    C C4 0.1470(4) 0.1449(7) 0.1025(4) 0.0591(15) Uani d . 1 1 . .
    H H4 0.1738 0.0676 0.0750 0.071 Uiso calc R 1 1 . .
    C C5 0.1845(3) 0.2258(6) 0.1683(4) 0.0495(13) Uani d . 1 1 . .
    H H5 0.2372 0.2043 0.1851 0.059 Uiso calc R 1 1 . .
    C C6 0.2890(3) 0.5056(6) 0.3713(4) 0.0508(13) Uani d . 1 1 . .
    H H6 0.3436 0.5042 0.3852 0.061 Uiso calc R 1 1 . .
    C C7 0.2369(3) 0.5918(6) 0.4189(4) 0.0466(13) Uani d . 1 1 . .
    H H7 0.2549 0.6468 0.4671 0.056 Uiso calc R 1 1 . .
    C C8 0.1569(3) 0.5945(5) 0.3933(3) 0.0401(11) Uani d . 1 1 . .
    H H8 0.1215 0.6534 0.4254 0.048 Uiso calc R 1 1 . .
    C C9 0.2597(3) 0.4212(6) 0.3027(4) 0.0430(12) Uani d . 1 1 . .
    H H9 0.2941 0.3599 0.2709 0.052 Uiso calc R 1 1 . .
    C C10 0.1788(2) 0.4283(5) 0.2813(3) 0.0312(9) Uani d . 1 1 . .
loop_
    _atom_site_aniso_label
    _atom_site_aniso_U_11
    _atom_site_aniso_U_22
    _atom_site_aniso_U_33
    _atom_site_aniso_U_12
    _atom_site_aniso_U_13
    _atom_site_aniso_U_23
    Er1 0.01451(11) 0.02538(13) 0.02849(13) 0.000 -0.00210(10) 0.000
    O1 0.130(4) 0.030(2) 0.077(3) 0.000 0.029(2) 0.000
    O2 0.0448(19) 0.0446(19) 0.057(2) -0.0123(16) 0.0024(16) -0.0140(16)
    O4 0.061(3) 0.131(4) 0.045(2) 0.038(3) 0.012(2) -0.023(3)
    O5 0.0302(15) 0.0477(19) 0.0395(18) 0.0095(13) -0.0062(13) -0.0049(15)
    O6 0.0268(15) 0.052(2) 0.0386(18) 0.0071(14) -0.0040(13) -0.0030(15)
    N1 0.068(4) 0.027(2) 0.066(3) 0.000 0.027(2) 0.000
    N2 0.0324(19) 0.052(2) 0.039(2) 0.0068(18) 0.0021(17) -0.0051(19)
    N4 0.0216(15) 0.0360(19) 0.034(2) 0.0031(14) -0.0041(14) -0.0003(16)
    N5 0.0270(17) 0.0315(18) 0.0299(18) 0.0010(14) 0.0023(14) -0.0008(15)
    C1 0.029(2) 0.034(2) 0.033(2) 0.0056(17) 0.0025(18) 0.0036(19)
    C2 0.038(2) 0.040(2) 0.037(2) 0.000(2) -0.001(2) -0.002(2)
    C3 0.062(3) 0.044(3) 0.040(3) 0.002(2) 0.001(2) -0.011(2)
    C4 0.071(4) 0.053(3) 0.053(4) 0.022(3) 0.007(3) -0.014(3)
    C5 0.042(3) 0.056(3) 0.051(3) 0.020(2) 0.005(2) -0.003(3)
    C6 0.024(2) 0.065(3) 0.064(4) 0.004(2) -0.013(2) 0.009(3)
    C7 0.036(3) 0.052(3) 0.051(3) -0.001(2) -0.019(2) -0.002(2)
    C8 0.029(2) 0.049(3) 0.042(3) 0.0061(19) -0.0081(19) -0.008(2)
    C9 0.025(2) 0.051(3) 0.053(3) 0.0123(19) -0.002(2) 0.004(2)
    C10 0.0232(19) 0.036(2) 0.034(2) 0.0068(16) 0.0002(17) 0.0059(18)
_geom_special_details
;
All e.s.d.'s (except the e.s.d. in the dihedral angle between two l.s. planes)
are estimated using the full covariance matrix. The cell e.s.d.'s are taken
into account individually in the estimation of e.s.d.'s in distances, angles
and torsion angles; correlations between e.s.d.'s in cell parameters are only
used when they are defined by crystal symmetry. An approximate (isotropic)
treatment of cell e.s.d.'s is used for estimating e.s.d.'s involving l.s.
planes.
;
loop_
    _geom_bond_atom_site_label_1
    _geom_bond_atom_site_label_2
    _geom_bond_site_symmetry_2
    _geom_bond_distance
    _geom_bond_publ_flag
    Er1 O2 4 2.439(3) ?
    Er1 O2 . 2.439(3) ?
    Er1 O6 . 2.439(3) ?
    Er1 O6 4 2.439(3) ?
    Er1 N5 . 2.486(3) ?
    Er1 N5 4 2.486(3) ?
    Er1 N4 4 2.494(3) ?
    Er1 N4 . 2.494(3) ?
    Er1 O5 4 2.544(3) ?
    Er1 O5 . 2.544(3) ?
    O1 N1 . 1.199(8) ?
    O2 N1 . 1.270(5) ?
    O4 N2 . 1.210(5) ?
    O5 N2 . 1.251(5) ?
    O6 N2 . 1.270(5) ?
    N1 O2 4 1.270(5) ?
    N4 C8 . 1.333(6) ?
    N4 C10 . 1.347(5) ?
    N5 C2 . 1.339(6) ?
    N5 C1 . 1.345(5) ?
    C1 C5 . 1.380(6) ?
    C1 C10 . 1.482(7) ?
    C2 C3 . 1.372(7) ?
    C2 H2 . 0.9300 ?
    C3 C4 . 1.367(8) ?
    C3 H3 . 0.9300 ?
    C4 C5 . 1.382(8) ?
    C4 H4 . 0.9300 ?
    C5 H5 . 0.9300 ?
    C6 C7 . 1.369(8) ?
    C6 C9 . 1.375(8) ?
    C6 H6 . 0.9300 ?
    C7 C8 . 1.381(6) ?
    C7 H7 . 0.9300 ?
    C8 H8 . 0.9300 ?
    C9 C10 . 1.381(6) ?
    C9 H9 . 0.9300 ?
loop_
    _geom_angle_atom_site_label_1
    _geom_angle_atom_site_label_2
    _geom_angle_atom_site_label_3
    _geom_angle_site_symmetry_1
    _geom_angle_site_symmetry_3
    _geom_angle
    _geom_angle_publ_flag
    O2 Er1 O2 4 . 52.50(19) ?
    O2 Er1 O6 4 . 70.17(12) ?
    O2 Er1 O6 . . 73.01(12) ?
    O2 Er1 O6 4 4 73.01(12) ?
    O2 Er1 O6 . 4 70.17(12) ?
    O6 Er1 O6 . 4 138.78(17) ?
    O2 Er1 N5 4 . 134.21(13) ?
    O2 Er1 N5 . . 138.18(12) ?
    O6 Er1 N5 . . 146.44(11) ?
    O6 Er1 N5 4 . 74.51(11) ?
    O2 Er1 N5 4 4 138.18(12) ?
    O2 Er1 N5 . 4 134.21(13) ?
    O6 Er1 N5 . 4 74.51(12) ?
    O6 Er1 N5 4 4 146.44(11) ?
    N5 Er1 N5 . 4 72.93(16) ?
    O2 Er1 N4 4 4 82.13(12) ?
    O2 Er1 N4 . 4 128.87(12) ?
    O6 Er1 N4 . 4 69.87(11) ?
    O6 Er1 N4 4 4 122.46(11) ?
    N5 Er1 N4 . 4 89.02(11) ?
    N5 Er1 N4 4 4 64.99(12) ?
    O2 Er1 N4 4 . 128.87(12) ?
    O2 Er1 N4 . . 82.13(12) ?
    O6 Er1 N4 . . 122.46(11) ?
    O6 Er1 N4 4 . 69.87(11) ?
    N5 Er1 N4 . . 64.99(12) ?
    N5 Er1 N4 4 . 89.02(11) ?
    N4 Er1 N4 4 . 148.26(17) ?
    O2 Er1 O5 4 4 66.21(12) ?
    O2 Er1 O5 . 4 103.72(12) ?
    O6 Er1 O5 . 4 124.56(10) ?
    O6 Er1 O5 4 4 50.76(10) ?
    N5 Er1 O5 . 4 68.33(11) ?
    N5 Er1 O5 4 4 121.21(11) ?
    N4 Er1 O5 4 4 71.80(11) ?
    N4 Er1 O5 . 4 111.28(11) ?
    O2 Er1 O5 4 . 103.72(12) ?
    O2 Er1 O5 . . 66.21(12) ?
    O6 Er1 O5 . . 50.76(10) ?
    O6 Er1 O5 4 . 124.56(10) ?
    N5 Er1 O5 . . 121.21(11) ?
    N5 Er1 O5 4 . 68.33(11) ?
    N4 Er1 O5 4 . 111.28(11) ?
    N4 Er1 O5 . . 71.80(11) ?
    O5 Er1 O5 4 . 169.37(15) ?
    N2 O5 Er1 . . 94.2(3) ?
    N2 O6 Er1 . . 98.8(2) ?
    O1 N1 O2 . 4 121.9(3) ?
    O1 N1 O2 . . 121.9(3) ?
    O2 N1 O2 4 . 116.2(5) ?
    O4 N2 O5 . . 122.3(4) ?
    O4 N2 O6 . . 121.7(4) ?
    O5 N2 O6 . . 116.0(4) ?
    C8 N4 C10 . . 117.7(4) ?
    C8 N4 Er1 . . 120.8(3) ?
    C10 N4 Er1 . . 118.5(3) ?
    C2 N5 C1 . . 118.1(4) ?
    C2 N5 Er1 . . 121.4(3) ?
    C1 N5 Er1 . . 120.2(3) ?
    N5 C1 C5 . . 121.5(4) ?
    N5 C1 C10 . . 116.0(4) ?
    C5 C1 C10 . . 122.5(4) ?
    N5 C2 C3 . . 123.3(5) ?
    N5 C2 H2 . . 118.4 ?
    C3 C2 H2 . . 118.4 ?
    C4 C3 C2 . . 118.6(5) ?
    C4 C3 H3 . . 120.7 ?
    C2 C3 H3 . . 120.7 ?
    C3 C4 C5 . . 119.1(5) ?
    C3 C4 H4 . . 120.4 ?
    C5 C4 H4 . . 120.4 ?
    C1 C5 C4 . . 119.4(5) ?
    C1 C5 H5 . . 120.3 ?
    C4 C5 H5 . . 120.3 ?
    C7 C6 C9 . . 119.4(4) ?
    C7 C6 H6 . . 120.3 ?
    C9 C6 H6 . . 120.3 ?
    C6 C7 C8 . . 118.1(5) ?
    C6 C7 H7 . . 121.0 ?
    C8 C7 H7 . . 121.0 ?
    N4 C8 C7 . . 123.6(5) ?
    N4 C8 H8 . . 118.2 ?
    C7 C8 H8 . . 118.2 ?
    C6 C9 C10 . . 119.4(5) ?
    C6 C9 H9 . . 120.3 ?
    C10 C9 H9 . . 120.3 ?
    N4 C10 C9 . . 121.7(5) ?
    N4 C10 C1 . . 116.1(4) ?
    C9 C10 C1 . . 122.2(4) ?
loop_
    _geom_torsion_atom_site_label_1
    _geom_torsion_atom_site_label_2
    _geom_torsion_atom_site_label_3
    _geom_torsion_atom_site_label_4
    _geom_torsion_site_symmetry_1
    _geom_torsion_site_symmetry_2
    _geom_torsion_site_symmetry_3
    _geom_torsion_site_symmetry_4
    _geom_torsion
    _geom_torsion_publ_flag
    O2 Er1 O2 N1 4 . . . 0.0010(10)
                                  ?
    O6 Er1 O2 N1 . . . . -77.72(18) ?
    O6 Er1 O2 N1 4 . . . 83.41(19) ?
    N5 Er1 O2 N1 . . . . 117.4(2) ?
    N5 Er1 O2 N1 4 . . . -124.34(19) ?
    N4 Er1 O2 N1 4 . . . -32.8(3) ?
    N4 Er1 O2 N1 . . . . 154.8(2) ?
    O5 Er1 O2 N1 4 . . . 44.7(2) ?
    O5 Er1 O2 N1 . . . . -131.7(2) ?
    O2 Er1 O5 N2 4 . . . 46.4(3) ?
    O2 Er1 O5 N2 . . . . 83.9(3) ?
    O6 Er1 O5 N2 . . . . -3.1(2) ?
    O6 Er1 O5 N2 4 . . . 125.0(3) ?
    N5 Er1 O5 N2 . . . . -142.8(3) ?
    N5 Er1 O5 N2 4 . . . -90.4(3) ?
    N4 Er1 O5 N2 4 . . . -40.4(3) ?
    N4 Er1 O5 N2 . . . . 173.2(3) ?
    O5 Er1 O5 N2 4 . . . 64.6(3) ?
    O2 Er1 O6 N2 4 . . . -125.3(3) ?
    O2 Er1 O6 N2 . . . . -69.8(3) ?
    O6 Er1 O6 N2 4 . . . -97.3(3) ?
    N5 Er1 O6 N2 . . . . 91.9(3) ?
    N5 Er1 O6 N2 4 . . . 77.5(3) ?
    N4 Er1 O6 N2 4 . . . 146.1(3) ?
    N4 Er1 O6 N2 . . . . -1.1(3) ?
    O5 Er1 O6 N2 4 . . . -165.0(3) ?
    O5 Er1 O6 N2 . . . . 3.1(2) ?
    Er1 O2 N1 O1 . . . . 180.0000(10)
                                    ?
    Er1 O2 N1 O2 . . . 4 -0.0010(10)
                                   ?
    Er1 O5 N2 O4 . . . . -174.6(5) ?
    Er1 O5 N2 O6 . . . . 5.1(4) ?
    Er1 O6 N2 O4 . . . . 174.4(5) ?
    Er1 O6 N2 O5 . . . . -5.4(4) ?
    O2 Er1 N4 C8 4 . . . 50.6(4) ?
    O2 Er1 N4 C8 . . . . 24.8(4) ?
    O6 Er1 N4 C8 . . . . -39.2(4) ?
    O6 Er1 N4 C8 4 . . . 96.5(4) ?
    N5 Er1 N4 C8 . . . . 178.3(4) ?
    N5 Er1 N4 C8 4 . . . -110.1(4) ?
    N4 Er1 N4 C8 4 . . . -143.9(4) ?
    O5 Er1 N4 C8 4 . . . 126.5(3) ?
    O5 Er1 N4 C8 . . . . -42.6(3) ?
    N1 Er1 N4 C8 . . . . 36.1(4) ?
    O2 Er1 N4 C10 4 . . . -109.6(3) ?
    O2 Er1 N4 C10 . . . . -135.3(3) ?
    O6 Er1 N4 C10 . . . . 160.6(3) ?
    O6 Er1 N4 C10 4 . . . -63.6(3) ?
    N5 Er1 N4 C10 . . . . 18.2(3) ?
    N5 Er1 N4 C10 4 . . . 89.7(3) ?
    N4 Er1 N4 C10 4 . . . 56.0(3) ?
    O5 Er1 N4 C10 4 . . . -33.6(3) ?
    O5 Er1 N4 C10 . . . . 157.2(3) ?
    N1 Er1 N4 C10 . . . . -124.0(3) ?
    O2 Er1 N5 C2 4 . . . -65.7(4) ?
    O2 Er1 N5 C2 . . . . -144.9(3) ?
    O6 Er1 N5 C2 . . . . 61.9(4) ?
    O6 Er1 N5 C2 4 . . . -111.8(4) ?
    N5 Er1 N5 C2 4 . . . 76.4(3) ?
    N4 Er1 N5 C2 4 . . . 12.3(3) ?
    N4 Er1 N5 C2 . . . . 173.5(4) ?
    O5 Er1 N5 C2 4 . . . -58.4(3) ?
    O5 Er1 N5 C2 . . . . 126.8(3) ?
    N1 Er1 N5 C2 . . . . -103.6(3) ?
    O2 Er1 N5 C1 4 . . . 108.3(3) ?
    O2 Er1 N5 C1 . . . . 29.1(4) ?
    O6 Er1 N5 C1 . . . . -124.1(3) ?
    O6 Er1 N5 C1 4 . . . 62.2(3) ?
    N5 Er1 N5 C1 4 . . . -109.6(4) ?
    N4 Er1 N5 C1 4 . . . -173.7(3) ?
    N4 Er1 N5 C1 . . . . -12.5(3) ?
    O5 Er1 N5 C1 4 . . . 115.6(3) ?
    O5 Er1 N5 C1 . . . . -59.2(3) ?
    N1 Er1 N5 C1 . . . . 70.4(4) ?
    C2 N5 C1 C5 . . . . 0.2(7) ?
    Er1 N5 C1 C5 . . . . -174.0(4) ?
    C2 N5 C1 C10 . . . . -179.3(4) ?
    Er1 N5 C1 C10 . . . . 6.5(5) ?
    C1 N5 C2 C3 . . . . 0.1(7) ?
    Er1 N5 C2 C3 . . . . 174.3(4) ?
    N5 C2 C3 C4 . . . . 0.0(8) ?
    C2 C3 C4 C5 . . . . -0.5(9) ?
    N5 C1 C5 C4 . . . . -0.7(8) ?
    C10 C1 C5 C4 . . . . 178.8(5) ?
    C3 C4 C5 C1 . . . . 0.9(9) ?
    C9 C6 C7 C8 . . . . -2.5(8) ?
    C10 N4 C8 C7 . . . . 2.5(7) ?
    Er1 N4 C8 C7 . . . . -157.8(4) ?
    C6 C7 C8 N4 . . . . 0.3(8) ?
    C7 C6 C9 C10 . . . . 2.0(8) ?
    C8 N4 C10 C9 . . . . -3.1(7) ?
    Er1 N4 C10 C9 . . . . 157.7(4) ?
    C8 N4 C10 C1 . . . . 176.9(4) ?
    Er1 N4 C10 C1 . . . . -22.3(5) ?
    C6 C9 C10 N4 . . . . 0.9(8) ?
    C6 C9 C10 C1 . . . . -179.1(5) ?
    N5 C1 C10 N4 . . . . 10.4(6) ?
    C5 C1 C10 N4 . . . . -169.1(4) ?
    N5 C1 C10 C9 . . . . -169.6(4) ?
    C5 C1 C10 C9 . . . . 11.0(7) ?
loop_
    _geom_hbond_atom_site_label_D
    _geom_hbond_atom_site_label_H
    _geom_hbond_atom_site_label_A
    _geom_hbond_site_symmetry_A
    _geom_hbond_distance_DH
    _geom_hbond_distance_HA
    _geom_hbond_distance_DA
    _geom_hbond_angle_DHA
    C5 H5 O6 6_656 0.93 2.45 3.325(6) 156.6
    C7 H7 O4 3_566 0.93 2.49 3.274(6) 142.2
data_global
_journal_date_recd_electronic     2012-03-16
_journal_date_accepted     2012-03-31
_journal_name_full     'Acta Crystallographica, Section E'
_journal_year     2012
_journal_volume     68
_journal_issue      5
_journal_page_first     m577
_journal_page_last     m577
_journal_paper_category     QM
_journal_paper_doi     10.1107/S1600536812014031
_journal_coeditor_code     CV5264
_publ_contact_author_name     'Hua Yang'
_publ_contact_author_address
;
College of Chemistry and Chemical Engineering, Yan'an University, Yan'an,
Shaanxi 716000, People's Republic of China
;
_publ_contact_author_email     'Yanghua7687@163.com'
_publ_contact_author_fax     '+869112332037'
_publ_contact_author_phone     '+869112332037'
_publ_section_title
;\
Bis(2,2'-bipyridine-\k^2^<i>N</i>,<i>N</i>')tris(nitrato-\k^2^<i>O</i>,\
<i>O</i>')erbium(III)
;
loop_
    _publ_author_name
    _publ_author_footnote
    _publ_author_address
    'Yang, Hua' .
;
College of Chemistry and Chemical Engineering, Yan'an University, Yan'an,
Shaanxi 716000, People's Republic of China
;
