# Supplementary material for: Bis(2,2′-bipyridine-κ2 N,N′)tris­(nitrato-κ2 O,O′)erbium(III)
Source: Acta Crystallogr Sect E Struct Rep Online. 2012 Apr 13;68(Pt 5):m577. doi: 10.1107/S1600536812014031 (PMC3344325; doi:10.1107/S1600536812014031)
Supplement: Supplementary file 2 [file e-68-0m577-Isup2.hkl]

# 
# h,k,l, Fc-squared, Fo-squared, sigma(Fo-squared) and status flag 
# 
data_I
_shelx_title ' X2712Pink_0m in P2(1)/n     New: Pbcn' 
_shelx_refln_list_code          4 
_shelx_F_calc_maximum      402.45 
_exptl_crystal_F_000      1299.62 
_reflns_d_resolution_high  0.7445 
 
loop_ 
 _symmetry_equiv_pos_as_xyz 
 'x, y, z' 
 '-x+1/2, -y+1/2, z+1/2' 
 'x+1/2, -y+1/2, -z' 
 '-x, y, -z+1/2' 
 '-x, -y, -z' 
 'x-1/2, y-1/2, -z-1/2' 
 '-x-1/2, y-1/2, z' 
 'x, -y, z-1/2' 
 
_cell_length_a    16.5762 
_cell_length_b     9.1158 
_cell_length_c    15.0288 
_cell_angle_alpha  90.000 
_cell_angle_beta   90.000 
_cell_angle_gamma  90.000 
 
_shelx_F_squared_multiplier     1.000 
 
loop_ 
 _refln_index_h 
 _refln_index_k 
 _refln_index_l 
 _refln_F_squared_calc 
 _refln_F_squared_meas 
 _refln_F_squared_sigma 
 _refln_observed_status 
   2   0   0   106728.05   106836.93   1447.34 o 
   4   0   0    42969.65    44208.04    591.90 o 
   6   0   0    69926.54    68677.56    916.04 o 
   8   0   0    79247.74    78887.87   1035.83 o 
  10   0   0    22231.79    20653.16    317.09 o 
  12   0   0    20667.11    20794.09    332.59 o 
  14   0   0    17371.92    16965.04    295.95 o 
  16   0   0    18364.96    17752.84    322.73 o 
  18   0   0     8080.15     8337.36    204.35 o 
  20   0   0     5089.40     5284.84    167.71 o 
  22   0   0     5013.18     5143.91    177.57 o 
   1   1   0    93849.74    90118.51   1166.89 o 
   3   1   0    14182.97    13987.91    415.74 o 
   5   1   0    10322.54    10379.40    167.71 o 
   7   1   0    51436.99    53294.65    485.61 o 
   9   1   0    21442.48    20557.91    338.35 o 
  11   1   0    19239.53    19701.08    220.73 o 
  13   1   0    14135.44    14159.59    179.37 o 
  15   1   0    12013.44    12179.85    174.05 o 
  17   1   0    10897.20    10951.92    167.41 o 
  19   1   0     3751.93     3901.16    159.25 o 
  21   1   0     3903.60     3731.95    102.58 o 
   2   2   0      152.54      225.56     27.48 o 
   4   2   0    32401.66    33029.30    248.98 o 
   6   2   0    14643.79    14584.96    122.02 o 
   8   2   0     9338.09     9215.04    113.10 o 
  10   2   0     4806.08     4434.94     74.20 o 
  12   2   0     5828.95     5694.76     70.51 o 
  14   2   0     5637.42     5643.71     95.55 o 
  16   2   0     2511.84     2450.28     70.25 o 
  18   2   0     2205.17     2064.16     85.97 o 
  20   2   0     1165.51     1095.76     58.29 o 
   1   3   0    13346.64    14030.90    197.30 o 
   3   3   0     1057.60     1034.02     21.02 o 
   5   3   0      441.57      511.16     27.47 o 
   7   3   0     1277.05     1265.23     25.15 o 
   9   3   0     6911.37     6868.17     74.83 o 
  11   3   0     1221.24     1087.33     38.83 o 
  13   3   0     1578.35     1543.87     49.26 o 
  15   3   0      490.31      429.19     24.42 o 
  17   3   0       27.17      -28.89     28.89 o 
  19   3   0      461.42      458.50     39.82 o 
  21   3   0       28.87       18.19     22.29 o 
   0   4   0    49095.24    50579.45    638.41 o 
   2   4   0    35643.43    36710.45    339.77 o 
   4   4   0    29561.00    29975.94    310.61 o 
   6   4   0    15628.41    16215.36    260.08 o 
   8   4   0    12260.29    12660.13    117.32 o 
  10   4   0     3239.12     3529.01     53.85 o 
  12   4   0    18187.09    18580.17    171.06 o 
  14   4   0     7843.14     8562.76    131.97 o 
  16   4   0     3767.30     4013.01    119.79 o 
  18   4   0     3208.12     3483.19    141.63 o 
  20   4   0     3408.41     3621.76     83.44 o 
   1   5   0    30503.09    30482.10    290.98 o 
   3   5   0    32564.97    31526.92    299.95 o 
   5   5   0    54050.85    55545.25    451.78 o 
   7   5   0    11094.33    11058.01     90.64 o 
   9   5   0     7784.29     7786.35     85.09 o 
  11   5   0    19169.79    19441.53    176.83 o 
  13   5   0    17656.18    17711.24    191.50 o 
  15   5   0     7992.29     8054.98    102.44 o 
  17   5   0     7425.21     7605.15    112.67 o 
  19   5   0     7248.13     7757.37    121.60 o 
   0   6   0    11163.31    10504.85    181.80 o 
   2   6   0    10169.63     9314.71    117.59 o 
   4   6   0    35758.21    35833.18    280.15 o 
   6   6   0    22304.21    22347.12    338.93 o 
   8   6   0    15071.99    15124.31    171.37 o 
  10   6   0    13298.61    13569.70    238.92 o 
  12   6   0    18981.10    19826.02    305.82 o 
  14   6   0     4902.83     5349.29    157.84 o 
  16   6   0     8351.08     8734.92    137.83 o 
  18   6   0     5839.53     6427.78    186.03 o 
   1   7   0     6819.24     6472.86     98.15 o 
   3   7   0     4570.35     4429.29     86.67 o 
   5   7   0     7939.51     8107.09    114.59 o 
   7   7   0     5175.63     4940.57     85.16 o 
   9   7   0     3848.74     3711.47     95.13 o 
  11   7   0     3091.10     3157.23     77.96 o 
  13   7   0     1818.14     1798.26     78.92 o 
  15   7   0     1216.23     1300.26     52.14 o 
  17   7   0     1130.10     1192.43     61.57 o 
   0   8   0      396.00      373.46     38.05 o 
   2   8   0       68.88       40.87     17.94 o 
   4   8   0        6.60       21.94     48.62 o 
   6   8   0        2.04        4.70     16.42 o 
   8   8   0       21.88       28.89     17.94 o 
  10   8   0        5.35       17.73     23.25 o 
  12   8   0      174.39      167.71     35.23 o 
  14   8   0      139.73      183.21     38.05 o 
  16   8   0        5.11      -29.60     31.00 o 
   1   9   0     4275.49     4133.39     85.20 o 
   3   9   0     5202.26     5050.85     95.16 o 
   5   9   0     2156.65     2135.97     60.79 o 
   7   9   0     1728.31     1657.04     81.74 o 
   9   9   0     1130.54     1040.24     46.84 o 
  11   9   0      520.22      521.44     50.73 o 
  13   9   0     1240.73     1502.30     85.97 o 
  15   9   0      533.18      494.66     54.96 o 
   0  10   0     7115.75     6887.20    169.11 o 
   2  10   0     5146.52     4880.46    171.93 o 
   4  10   0     5564.48     5162.55    100.65 o 
   6  10   0     3658.59     3655.79    138.82 o 
   8  10   0     4630.01     4495.81     99.35 o 
  10  10   0     3529.06     3647.24    125.43 o 
  12  10   0     2959.84     3378.07    125.43 o 
   1  11   0     4275.14     4220.75     95.16 o 
   3  11   0     2397.64     2405.78     71.75 o 
   5  11   0     3625.35     3562.37    101.47 o 
   7  11   0     5005.77     5076.99    106.10 o 
   9  11   0     3699.64     3892.46    136.70 o 
   0  12   0     2492.86     2464.85    111.33 o 
   2  12   0      949.99     1088.61     55.30 o 
   4  12   0     1338.96     1303.32     60.28 o 
   1   1   1    24889.73    25785.31    333.30 o 
   2   1   1       87.91       70.78      2.88 o 
   3   1   1    35939.36    36778.86    298.55 o 
   4   1   1      584.38      578.79      9.90 o 
   5   1   1     8052.49     8141.57     51.10 o 
   6   1   1     6268.46     6517.90     65.26 o 
   7   1   1    17602.49    17591.59    126.19 o 
   8   1   1     1810.47     1854.46     24.12 o 
   9   1   1    28687.53    30282.03    209.60 o 
  10   1   1      946.88      964.64     18.70 o 
  11   1   1     6357.85     6559.60     68.57 o 
  12   1   1     1516.43     1626.57     33.11 o 
  13   1   1     4189.37     4116.48    109.42 o 
  14   1   1        6.45        4.87      8.93 o 
  15   1   1     2386.15     2416.99     46.50 o 
  16   1   1       34.52       27.57     11.55 o 
  17   1   1     4346.11     4389.45     68.35 o 
  18   1   1       34.64       33.35     13.53 o 
  19   1   1     3484.47     3365.17     64.28 o 
  20   1   1       50.76       42.89     16.31 o 
  21   1   1     1824.14     1870.96     44.09 o 
  22   1   1       15.65       16.37     15.17 o 
   0   2   1    40426.03    41328.86    522.85 o 
   1   2   1      723.06      751.53     16.42 o 
   2   2   1    37416.43    38149.76    295.63 o 
   3   2   1     8358.49     8728.77     45.43 o 
   4   2   1    18781.59    18828.42    130.67 o 
   5   2   1      130.74      130.69      5.87 o 
   6   2   1    37833.71    37671.32    231.17 o 
   7   2   1      256.30      318.99     13.01 o 
   8   2   1    48582.45    49170.01    292.88 o 
   9   2   1       39.12       52.96      6.17 o 
  10   2   1    36046.08    35875.71    223.32 o 
  11   2   1      981.73     1081.54     21.50 o 
  12   2   1    19595.04    19285.05    135.44 o 
  13   2   1      269.18      255.56     13.05 o 
  14   2   1    15262.63    14932.54    135.80 o 
  15   2   1       34.40       34.18     11.98 o 
  16   2   1     9762.07     9748.79    107.10 o 
  17   2   1      136.36      108.09     16.68 o 
  18   2   1     9820.02     9390.00    110.97 o 
  19   2   1        9.18       20.93     14.19 o 
  20   2   1     6138.47     6202.11     87.22 o 
  21   2   1       11.62       39.71     15.41 o 
   1   3   1    51421.97    51186.25    323.16 o 
   2   3   1     3918.60     4162.28     27.35 o 
   3   3   1    54120.39    54251.57    250.65 o 
   4   3   1      360.45      414.42      7.60 o 
   5   3   1    64401.55    65077.42    408.15 o 
   6   3   1     3864.20     4007.32     32.94 o 
   7   3   1    41031.75    41441.22    224.73 o 
   8   3   1      645.48      741.31     17.34 o 
   9   3   1    36148.57    36466.87    225.70 o 
  10   3   1       66.46       65.39     10.20 o 
  11   3   1    18286.00    18759.31    172.75 o 
  12   3   1     1191.13     1246.89     24.74 o 
  13   3   1    20328.08    20604.10    146.81 o 
  14   3   1        2.52       -0.52      8.52 o 
  15   3   1    10575.50    10954.51    112.74 o 
  16   3   1      134.49      121.64     15.64 o 
  17   3   1     9501.72     9825.69    111.12 o 
  18   3   1        3.75        2.98     12.21 o 
  19   3   1     6529.37     6691.93     85.13 o 
  20   3   1        0.12       -4.30     14.48 o 
  21   3   1     7046.96     7448.17     88.50 o 
   0   4   1    18001.13    18584.69    590.49 o 
   1   4   1     4196.76     4275.81     43.15 o 
   2   4   1    40020.23    41491.43    203.34 o 
   3   4   1     2808.48     2906.58     22.63 o 
   4   4   1    30319.38    31085.59    156.64 o 
   5   4   1      132.12      151.28      6.77 o 
   6   4   1    26810.78    27062.03    131.57 o 
   7   4   1      754.66      774.95     14.91 o 
   8   4   1    15886.48    16005.34    101.00 o 
   9   4   1       37.06       43.40      6.48 o 
  10   4   1     5632.98     5537.01     48.39 o 
  11   4   1      109.74       96.04     10.21 o 
  12   4   1     4622.96     4579.14     56.62 o 
  13   4   1       42.43       28.91      9.29 o 
  14   4   1    10171.11    10244.91     84.45 o 
  15   4   1        2.75       -9.15      9.58 o 
  16   4   1     3067.20     3155.79     51.33 o 
  17   4   1        0.50      -11.26     11.26 o 
  18   4   1     3065.21     3027.01     54.49 o 
  19   4   1        3.50      -13.53     13.53 o 
  20   4   1     4176.36     4485.65     65.94 o 
   1   5   1      523.45      558.86     24.91 o 
   2   5   1      223.28      235.24      9.96 o 
   3   5   1      124.79      126.31      8.54 o 
   4   5   1       34.45       41.32      4.85 o 
   5   5   1       36.99       57.23      6.41 o 
   6   5   1       20.13       15.85      4.99 o 
   7   5   1     1621.66     1690.98     27.03 o 
   8   5   1       74.24       58.85      6.30 o 
   9   5   1      821.41      885.77     18.45 o 
  10   5   1       46.40       29.53      7.30 o 
  11   5   1       13.07       18.22     15.65 o 
  12   5   1      187.09      195.33     11.05 o 
  13   5   1     3509.48     3746.82     41.08 o 
  14   5   1      119.99      118.16     11.83 o 
  15   5   1     1545.79     1619.45     32.46 o 
  16   5   1        0.33       -9.10     10.01 o 
  17   5   1      474.16      504.09     56.61 o 
  18   5   1       15.27       -1.95     12.23 o 
  19   5   1      377.99      361.68     22.50 o 
  20   5   1       15.46       18.77     14.14 o 
   0   6   1      268.60      253.04     18.86 o 
   1   6   1      326.58      288.97     14.23 o 
   2   6   1     1562.81     1489.79     28.86 o 
   3   6   1       25.52       -6.17      8.93 o 
   4   6   1     4995.28     5077.65     48.59 o 
   5   6   1       45.13       47.39      8.77 o 
   6   6   1     3696.89     3589.65     40.73 o 
   7   6   1      388.28      373.08     16.59 o 
   8   6   1     1816.55     1963.62     30.94 o 
   9   6   1      568.72      580.36     17.44 o 
  10   6   1      921.59      905.20     23.23 o 
  11   6   1      438.33      446.96     38.10 o 
  12   6   1     1210.08     1181.62     36.30 o 
  13   6   1       34.78       28.80     13.19 o 
  14   6   1      460.59      466.49     20.76 o 
  15   6   1       96.03       92.17     13.39 o 
  16   6   1      172.93      166.04     19.50 o 
  17   6   1        4.44        0.67     17.66 o 
  18   6   1      484.27      435.34     34.13 o 
  19   6   1       14.24       -2.05     20.87 o 
   1   7   1    10534.27    10470.02     95.30 o 
   2   7   1       14.61        9.48     11.28 o 
   3   7   1    13772.13    13563.94    114.85 o 
   4   7   1      202.58      202.61     15.12 o 
   5   7   1    17386.25    16998.17    136.16 o 
   6   7   1       89.68       73.94     12.19 o 
   7   7   1    12951.81    12696.04    110.05 o 
   8   7   1      360.06      353.22     23.54 o 
   9   7   1     8029.86     7860.56     80.24 o 
  10   7   1      118.14      113.66     13.85 o 
  11   7   1     7292.07     7319.64     71.28 o 
  12   7   1       31.82       19.87     11.95 o 
  13   7   1     8332.22     8569.86    108.45 o 
  14   7   1        8.83        9.92     11.79 o 
  15   7   1     3819.79     4041.28     57.64 o 
  16   7   1       16.83       -3.98     14.66 o 
  17   7   1     2611.90     2912.74     71.36 o 
  18   7   1        7.49       -4.56     23.28 o 
   0   8   1    11271.02    11172.65    219.85 o 
   1   8   1       20.17       25.99     15.26 o 
   2   8   1    10689.57    10545.21    100.23 o 
   3   8   1        7.18       -9.35     10.70 o 
   4   8   1    10345.52    10121.56     97.92 o 
   5   8   1       57.24       52.57     12.11 o 
   6   8   1    11076.17    10905.38    103.56 o 
   7   8   1        9.04       16.11     10.78 o 
   8   8   1     7298.27     7167.64     79.21 o 
   9   8   1        7.92      -11.35     11.95 o 
  10   8   1     6501.26     6494.48     75.57 o 
  11   8   1       81.30       68.85     16.80 o 
  12   8   1     6258.63     6473.54    112.11 o 
  13   8   1       16.27       -5.53     26.07 o 
  14   8   1     5573.56     5758.90    108.12 o 
  15   8   1       32.56        1.44     21.41 o 
  16   8   1     3465.93     3672.61    125.43 o 
   1   9   1     9044.80     8753.89     92.99 o 
   2   9   1       36.46       21.53     14.23 o 
   3   9   1     7094.39     6895.20     80.31 o 
   4   9   1        0.24      -10.85     12.65 o 
   5   9   1     6016.21     5862.65     73.05 o 
   6   9   1      156.19      135.29     19.32 o 
   7   9   1     5154.30     5026.56     67.43 o 
   8   9   1        7.10       14.11     13.67 o 
   9   9   1     5725.20     5618.68     72.68 o 
  10   9   1        6.82       -3.93     15.67 o 
  11   9   1     3946.41     3936.23    143.04 o 
  12   9   1        0.49        4.29     20.86 o 
  13   9   1     5048.92     5173.78    105.57 o 
  14   9   1       57.61       49.88     23.85 o 
  15   9   1     3202.64     3472.62    105.70 o 
   0  10   1      420.99      398.76     41.57 o 
   1  10   1       23.35        1.68     14.59 o 
   2  10   1     1808.55     1753.68     42.26 o 
   3  10   1      122.14       80.22     16.09 o 
   4  10   1      902.43      885.78     32.52 o 
   5  10   1       49.31       29.86     15.43 o 
   6  10   1      240.61      229.98     19.71 o 
   7  10   1        8.06      -13.95     13.95 o 
   8  10   1      581.63      611.23     31.12 o 
   9  10   1       47.11       39.09     16.33 o 
  10  10   1     1023.41     1084.97     43.37 o 
  11  10   1       11.95      -18.12     27.48 o 
  12  10   1      995.14     1075.33     53.78 o 
   1  11   1       44.23       19.74     16.66 o 
   2  11   1        1.44      -14.61     14.61 o 
   3  11   1       92.06       56.13     17.76 o 
   4  11   1        2.06      -14.43     14.43 o 
   5  11   1       17.59      -14.96     14.96 o 
   6  11   1        2.23      -14.88     15.09 o 
   7  11   1      275.24      227.41     21.83 o 
   8  11   1        3.15      -15.84     15.84 o 
   9  11   1       34.94       37.84     21.07 o 
   0  12   1     1993.88     2062.49     73.24 o 
   1  12   1       12.07      -16.87     16.87 o 
   2  12   1     1008.64     1052.78     39.45 o 
   3  12   1       25.43       -7.46     16.89 o 
   4  12   1      722.76      769.18     35.22 o 
   0   0   2   161967.42   140929.08   1911.00 o 
   1   0   2        5.83       63.70      5.98 o 
   2   0   2    63837.61    66463.38    648.22 o 
   3   0   2    50952.48    53217.82    462.62 o 
   4   0   2    76171.98    77313.48    613.99 o 
   5   0   2       35.06       34.18      3.86 o 
   6   0   2    73673.31    74037.64    730.24 o 
   7   0   2      241.34      369.23     25.37 o 
   8   0   2    35266.02    33244.93    535.53 o 
   9   0   2      726.09      803.30     42.28 o 
  10   0   2    28864.34    27901.82    291.47 o 
  11   0   2      332.57      347.29     79.62 o 
  12   0   2    23282.87    23086.30    257.59 o 
  13   0   2      281.93      285.37     24.66 o 
  14   0   2    16238.43    16413.51    205.78 o 
  15   0   2      140.59      152.83     21.41 o 
  16   0   2    20607.68    20056.66    327.66 o 
  17   0   2      475.24      537.63     85.26 o 
  18   0   2    10983.01    10924.85    142.97 o 
  19   0   2       63.84      134.84     30.45 o 
  20   0   2     7749.27     7806.63    124.63 o 
  21   0   2        1.23       45.64     20.81 o 
  22   0   2     6709.80     6899.52    140.60 o 
   1   1   2    35986.71    36430.24    223.80 o 
   2   1   2      155.91      162.34      4.50 o 
   3   1   2     8175.77     8270.42     55.80 o 
   4   1   2     5677.42     6143.70     35.78 o 
   5   1   2    12618.44    12549.77     65.64 o 
   6   1   2     6642.89     7248.76     45.64 o 
   7   1   2    26925.26    27150.73    151.68 o 
   8   1   2      513.73      481.46     10.64 o 
   9   1   2    13256.51    12561.27     89.62 o 
  10   1   2      669.08      775.70     16.93 o 
  11   1   2    19099.55    19257.62    195.29 o 
  12   1   2      462.85      451.42     20.43 o 
  13   1   2    11676.45    11837.51    112.04 o 
  14   1   2       53.88       61.09     12.20 o 
  15   1   2    16074.36    15795.71    145.14 o 
  16   1   2      217.84      208.74     17.04 o 
  17   1   2     9922.95     9671.88    111.76 o 
  18   1   2       40.94       58.40     14.65 o 
  19   1   2     6132.67     6284.68     75.42 o 
  20   1   2       72.46      105.25     16.18 o 
  21   1   2     3794.43     3649.91     60.83 o 
  22   1   2        0.25       13.51     22.88 o 
   0   2   2    30247.28    30807.69    236.70 o 
   1   2   2    36983.99    38383.24    211.79 o 
   2   2   2    13179.26    13236.92     65.49 o 
   3   2   2     2000.29     2114.55     15.45 o 
   4   2   2     4779.31     4735.94     31.86 o 
   5   2   2      775.57      850.98     10.73 o 
   6   2   2     6835.57     6660.19     67.72 o 
   7   2   2      763.14      768.16     12.81 o 
   8   2   2    11646.12    11395.30     86.95 o 
   9   2   2       33.45       41.46      5.29 o 
  10   2   2     6463.76     6292.36     50.20 o 
  11   2   2      290.96      240.39     10.25 o 
  12   2   2     4324.10     4167.50     61.75 o 
  13   2   2       54.41       49.94      8.96 o 
  14   2   2     3390.86     3204.38     52.25 o 
  15   2   2       11.36       11.17     10.84 o 
  16   2   2     3613.21     3373.38     52.90 o 
  17   2   2       65.03       52.55     13.01 o 
  18   2   2     1519.80     1456.46     35.85 o 
  19   2   2       12.56      -11.32     12.13 o 
  20   2   2      701.86      575.11     26.25 o 
  21   2   2       33.47        7.17     14.62 o 
   1   3   2      687.28      729.53     10.74 o 
   2   3   2     5239.88     5454.71     32.08 o 
   3   3   2      726.05      700.42     11.25 o 
   4   3   2     9622.23    10191.99     52.03 o 
   5   3   2      116.30      118.48      7.80 o 
   6   3   2      624.69      699.99     10.52 o 
   7   3   2      601.95      596.66     11.94 o 
   8   3   2      430.73      455.27     11.21 o 
   9   3   2      554.95      471.79     12.88 o 
  10   3   2     1531.45     1480.14     21.14 o 
  11   3   2      679.56      652.84     16.02 o 
  12   3   2      647.93      655.35     16.39 o 
  13   3   2     1864.33     1789.72     26.83 o 
  14   3   2       47.58       17.48     11.19 o 
  15   3   2     1009.02      986.81     30.25 o 
  16   3   2        1.82       -1.28     10.95 o 
  17   3   2      414.23      353.21     19.84 o 
  18   3   2      139.87      136.24     15.57 o 
  19   3   2      592.76      624.57     26.56 o 
  20   3   2       70.82       52.74     15.20 o 
  21   3   2      153.37      123.49     19.82 o 
   0   4   2    20779.03    20440.73    162.42 o 
   1   4   2      266.21      261.45      9.06 o 
   2   4   2    20469.45    20155.38    158.53 o 
   3   4   2     2470.48     2690.19     32.81 o 
   4   4   2    12745.12    12541.25     80.50 o 
   5   4   2        5.19       13.64      3.45 o 
   6   4   2    10783.63    11004.53     58.72 o 
   7   4   2       10.45       31.98     10.13 o 
   8   4   2    10037.16     9887.33     68.83 o 
   9   4   2        5.65       10.09      5.55 o 
  10   4   2     7749.91     7999.96     64.04 o 
  11   4   2      192.04      187.42     10.92 o 
  12   4   2     8257.64     8446.17     99.94 o 
  13   4   2      612.71      617.85     19.67 o 
  14   4   2     6833.65     7174.19     60.78 o 
  15   4   2      473.41      449.83     22.70 o 
  16   4   2     5497.47     5570.20     57.89 o 
  17   4   2      177.75      158.07     15.37 o 
  18   4   2     4164.97     4479.01     61.59 o 
  19   4   2      114.45       95.20     16.18 o 
  20   4   2     3053.73     3152.54     55.66 o 
   1   5   2    27155.16    27047.06    185.83 o 
   2   5   2     1121.93     1050.47     19.39 o 
   3   5   2    26042.01    25653.17    174.52 o 
   4   5   2      254.76      286.79      8.71 o 
   5   5   2    25220.96    25552.63    134.69 o 
   6   5   2       21.23        7.14      4.37 o 
   7   5   2    16296.88    16141.63     99.21 o 
   8   5   2       33.11       35.30      5.68 o 
   9   5   2    10876.42    10673.53     71.27 o 
  10   5   2      200.53      184.73      9.87 o 
  11   5   2    18144.13    18120.17    104.35 o 
  12   5   2       11.80        6.36      7.01 o 
  13   5   2    10379.24    10522.55     79.65 o 
  14   5   2       32.20       23.72      9.08 o 
  15   5   2     9813.21    10195.41     96.38 o 
  16   5   2       94.45       76.95     11.65 o 
  17   5   2     7012.63     7113.21     69.91 o 
  18   5   2      524.33      550.20     24.21 o 
  19   5   2     5794.85     6032.69     76.16 o 
  20   5   2        2.43        3.28     14.41 o 
   0   6   2    17190.00    16616.07    186.03 o 
   1   6   2      724.04      766.77     22.67 o 
   2   6   2    16700.95    16373.18    127.33 o 
   3   6   2       96.76      106.55     12.97 o 
   4   6   2    25025.63    24670.14    143.86 o 
   5   6   2       89.88      113.36     11.01 o 
   6   6   2    16471.11    16512.39    128.35 o 
   7   6   2      618.24      612.86     21.08 o 
   8   6   2    10296.23    10280.99     93.16 o 
   9   6   2        3.05       -7.09      7.09 o 
  10   6   2    15754.71    16067.41    107.75 o 
  11   6   2     1333.73     1386.69     29.07 o 
  12   6   2    17113.11    17721.15    151.26 o 
  13   6   2      189.13      186.85     13.68 o 
  14   6   2     7751.35     8253.00     82.51 o 
  15   6   2       16.08        2.66     12.79 o 
  16   6   2     7578.16     8052.46     98.28 o 
  17   6   2        1.09        5.25     15.16 o 
  18   6   2     5167.02     5691.91    102.68 o 
  19   6   2        5.56      -19.51     19.80 o 
   1   7   2     4715.23     4664.96     57.20 o 
   2   7   2       13.64       -8.57     10.53 o 
   3   7   2     7790.16     7534.24     76.58 o 
   4   7   2      151.06      136.00     15.46 o 
   5   7   2     7220.17     7114.02     74.29 o 
   6   7   2      508.39      477.82     21.45 o 
   7   7   2     4300.84     4281.34     76.31 o 
   8   7   2       12.12       -5.63     10.58 o 
   9   7   2     3690.94     3730.21     51.51 o 
  10   7   2      289.43      279.23     17.39 o 
  11   7   2     6058.00     6066.25     71.49 o 
  12   7   2        0.02      -12.11     12.11 o 
  13   7   2     1681.45     1655.74     53.78 o 
  14   7   2       24.37       -4.59     11.32 o 
  15   7   2     1596.13     1666.50     38.54 o 
  16   7   2       15.15       -6.19     15.03 o 
  17   7   2     1657.97     1730.28     48.72 o 
  18   7   2        0.15       -2.36     24.40 o 
   0   8   2      300.07      306.30     24.91 o 
   1   8   2       45.04        9.75     11.33 o 
   2   8   2       14.87       21.86     11.88 o 
   3   8   2       89.82       50.50     12.39 o 
   4   8   2      229.69      209.01     16.13 o 
   5   8   2       92.37       69.94     13.12 o 
   6   8   2      464.76      443.28     21.45 o 
   7   8   2      289.52      204.92     17.04 o 
   8   8   2      316.41      311.12     18.62 o 
   9   8   2       34.88        2.74     12.11 o 
  10   8   2       67.57       70.92     18.16 o 
  11   8   2       61.32       53.48     20.91 o 
  12   8   2       13.56       12.97     16.45 o 
  13   8   2       22.59       26.43     20.41 o 
  14   8   2       73.18       66.94     23.92 o 
  15   8   2        0.79      -11.91     19.63 o 
  16   8   2       13.33       15.50     33.82 o 
   1   9   2     1967.09     1909.23     44.14 o 
   2   9   2       56.07       38.20     14.82 o 
   3   9   2     3422.17     3382.47     54.40 o 
   4   9   2       54.45       42.09     14.43 o 
   5   9   2     1363.72     1317.01     35.36 o 
   6   9   2      233.53      189.60     17.55 o 
   7   9   2      988.20      997.12     31.85 o 
   8   9   2        2.06      -12.72     12.72 o 
   9   9   2     1562.05     1543.55     38.94 o 
  10   9   2        4.77      -15.83     15.83 o 
  11   9   2     1045.66     1054.02     54.78 o 
  12   9   2        3.39       -7.38     20.86 o 
  13   9   2     1056.39     1068.86     52.25 o 
  14   9   2        4.23      -12.65     21.41 o 
   0  10   2     4039.85     3843.11     86.09 o 
   1  10   2      104.73       85.06     16.87 o 
   2  10   2     4677.74     4362.38     77.91 o 
   3  10   2       72.86       50.14     15.84 o 
   4  10   2     4234.22     4134.30     63.92 o 
   5  10   2      121.81       91.31     17.15 o 
   6  10   2     3904.72     3900.48     76.81 o 
   7  10   2       29.49       32.48     15.64 o 
   8  10   2     4360.56     4287.39     65.43 o 
   9  10   2        1.51       -1.03     17.62 o 
  10  10   2     3881.82     3994.08     78.76 o 
  11  10   2       88.63       81.95     26.39 o 
  12  10   2     2961.97     3147.49     85.16 o 
   1  11   2     4131.08     4019.87     65.65 o 
   2  11   2        2.85      -14.75     14.75 o 
   3  11   2     3598.02     3720.09     63.38 o 
   4  11   2       10.91        3.36     15.62 o 
   5  11   2     3803.66     3845.66     69.57 o 
   6  11   2        3.59        5.13     15.99 o 
   7  11   2     4085.02     4088.68     67.04 o 
   8  11   2        5.26      -15.54     18.43 o 
   9  11   2     3378.21     3505.50     74.04 o 
   0  12   2     2100.25     2167.18     74.20 o 
   1  12   2       37.52       22.55     27.05 o 
   2  12   2     1543.88     1597.71     45.78 o 
   3  12   2        1.53      -14.41     23.39 o 
   1   1   3    12352.26    12605.44     73.21 o 
   2   1   3     9745.89    10331.58     62.04 o 
   3   1   3    36040.69    36617.83    224.78 o 
   4   1   3       49.33       64.57      3.37 o 
   5   1   3    21138.91    21344.89    132.15 o 
   6   1   3     2622.86     2803.77     28.70 o 
   7   1   3     8431.18     7930.36     48.35 o 
   8   1   3     2838.80     3093.86     28.02 o 
   9   1   3     5898.09     5848.70     44.27 o 
  10   1   3       38.75       29.06      8.26 o 
  11   1   3     5011.65     4934.20     45.88 o 
  12   1   3      363.17      359.77     14.67 o 
  13   1   3     3797.68     3635.18     45.29 o 
  14   1   3        8.85       -8.51      8.51 o 
  15   1   3     4736.26     4750.36     56.32 o 
  16   1   3       41.04       12.69     10.46 o 
  17   1   3     3751.47     3860.07     54.42 o 
  18   1   3        0.06        6.87     12.14 o 
  19   1   3     3290.91     3279.12     53.94 o 
  20   1   3      192.07      174.44     17.25 o 
  21   1   3     1845.91     1786.68     43.90 o 
   0   2   3     7021.41     8093.12     72.48 o 
   1   2   3      967.00      958.72     12.50 o 
   2   2   3    39786.73    39919.41    214.41 o 
   3   2   3     1711.99     1838.49     15.75 o 
   4   2   3    39715.41    40012.85    204.94 o 
   5   2   3      350.50      390.86     10.21 o 
   6   2   3    29247.04    28432.86    139.06 o 
   7   2   3       95.09      113.95      5.84 o 
   8   2   3    23572.92    23157.06    118.83 o 
   9   2   3      157.50      159.65      7.27 o 
  10   2   3    32236.31    32086.56    161.42 o 
  11   2   3      785.11      807.25     15.55 o 
  12   2   3    10273.16     9906.38     65.45 o 
  13   2   3      910.18      909.12     23.38 o 
  14   2   3    11897.70    11585.13     95.47 o 
  15   2   3      454.95      398.91     17.92 o 
  16   2   3    11686.21    11911.53    102.55 o 
  17   2   3       50.87       50.21     12.21 o 
  18   2   3    10114.26     9830.93     95.69 o 
  19   2   3        2.18       -2.96     12.88 o 
  20   2   3     6329.66     6142.42     77.55 o 
  21   2   3       11.29       -2.32     14.17 o 
   1   3   3    25094.03    24031.67    132.78 o 
   2   3   3        0.09       10.05      3.16 o 
   3   3   3    35461.56    35825.08    167.20 o 
   4   3   3      955.40     1095.38     13.16 o 
   5   3   3    21432.16    20758.73     97.88 o 
   6   3   3      315.67      376.64     10.25 o 
   7   3   3    29927.66    30215.49    148.53 o 
   8   3   3      145.26      199.37     13.78 o 
   9   3   3    34104.20    34929.30    173.14 o 
  10   3   3        7.40       -5.35      5.35 o 
  11   3   3    19903.58    20384.85    112.84 o 
  12   3   3      969.41     1026.18     18.91 o 
  13   3   3    15225.30    15483.75    103.56 o 
  14   3   3       72.35       47.65      9.51 o 
  15   3   3    17226.28    17371.79    117.94 o 
  16   3   3        2.84        9.62     10.29 o 
  17   3   3     9918.28     9842.58     93.55 o 
  18   3   3        0.08      -11.66     11.66 o 
  19   3   3     8339.98     8342.03     89.71 o 
  20   3   3       20.97        6.19     14.50 o 
  21   3   3     6350.55     6592.35     83.77 o 
   0   4   3    22859.99    22748.94    179.81 o 
   1   4   3      133.97      130.54      5.82 o 
   2   4   3    36191.52    37008.74    191.39 o 
   3   4   3     1586.04     1793.35     26.92 o 
   4   4   3     6910.75     6599.24     41.20 o 
   5   4   3       52.16       47.95      5.82 o 
   6   4   3     9768.09     9446.86     52.85 o 
   7   4   3        5.72        9.09      4.23 o 
   8   4   3    11422.49    11468.00     73.05 o 
   9   4   3       13.93        8.24      5.98 o 
  10   4   3    12022.79    12087.77     81.21 o 
  11   4   3      419.14      416.27     14.95 o 
  12   4   3     8219.20     8161.52     59.61 o 
  13   4   3        8.52       -5.58      6.74 o 
  14   4   3    11759.68    11652.29     87.63 o 
  15   4   3      133.14      119.26     11.98 o 
  16   4   3     5107.98     5002.53     55.13 o 
  17   4   3       97.01       79.25     12.56 o 
  18   4   3     3404.91     3338.68     53.27 o 
  19   4   3       18.24       -6.41     13.37 o 
  20   4   3     3516.69     3670.43     60.19 o 
   1   5   3     1123.99     1132.74     14.68 o 
   2   5   3        0.15       -4.17      5.04 o 
   3   5   3     2181.51     2211.34     31.20 o 
   4   5   3      301.69      277.04     10.73 o 
   5   5   3      612.58      592.28     12.94 o 
   6   5   3      881.67      888.95     15.58 o 
   7   5   3      958.93     1003.94     16.02 o 
   8   5   3      583.66      591.36     14.86 o 
   9   5   3     2090.00     2269.19     50.04 o 
  10   5   3      298.27      290.97     11.13 o 
  11   5   3     1029.24     1053.49     20.41 o 
  12   5   3      150.22      127.65     10.58 o 
  13   5   3     1243.60     1338.53     26.60 o 
  14   5   3       46.93       47.37     10.13 o 
  15   5   3      656.30      659.72     22.49 o 
  16   5   3       61.46       33.71     11.16 o 
  17   5   3      172.51      176.23     15.52 o 
  18   5   3       75.47       48.10     15.11 o 
  19   5   3      301.33      318.65     25.38 o 
   0   6   3       27.07       49.12     13.53 o 
   1   6   3      167.13      170.68     13.67 o 
   2   6   3      226.92      208.57     13.51 o 
   3   6   3       41.58        4.24      9.86 o 
   4   6   3      328.31      350.07     17.45 o 
   5   6   3       82.99       34.04      9.83 o 
   6   6   3      270.33      254.02     14.28 o 
   7   6   3       16.11        3.60      8.84 o 
   8   6   3      357.02      354.60     20.54 o 
   9   6   3      626.37      620.57     16.47 o 
  10   6   3     1984.25     2016.74     30.91 o 
  11   6   3      233.13      223.88     13.15 o 
  12   6   3     1247.07     1280.17     25.97 o 
  13   6   3       25.85       36.71     10.65 o 
  14   6   3     1014.10      992.20     34.31 o 
  15   6   3       63.21       94.05     16.39 o 
  16   6   3     1148.39     1179.30     39.60 o 
  17   6   3        9.17       -5.33     27.66 o 
  18   6   3      757.22      815.08     44.96 o 
  19   6   3       56.47       20.22     22.06 o 
   1   7   3     8087.60     7731.03     78.12 o 
   2   7   3       63.43       45.42     12.01 o 
   3   7   3     9936.93     9876.00     92.39 o 
   4   7   3        1.53       -9.56      9.56 o 
   5   7   3     7756.74     7631.89     78.26 o 
   6   7   3       16.10        5.43     10.89 o 
   7   7   3     9680.16     9314.85     89.67 o 
   8   7   3      374.92      372.09     20.47 o 
   9   7   3     9518.70     9669.07    105.93 o 
  10   7   3      160.15      135.36     16.62 o 
  11   7   3     8220.20     8633.35    110.62 o 
  12   7   3       40.18       16.91     16.85 o 
  13   7   3     5206.18     5262.56     96.52 o 
  14   7   3        5.24       -5.29     12.13 o 
  15   7   3     5081.70     5519.85     79.53 o 
  16   7   3        7.80       -6.50     16.34 o 
  17   7   3     2871.41     3081.13     62.25 o 
   0   8   3    10764.38    10467.49    141.41 o 
   1   8   3      172.57      163.96     15.01 o 
   2   8   3    13050.20    12997.79    116.69 o 
   3   8   3       51.84       40.75     12.15 o 
   4   8   3     7631.95     7393.40     80.04 o 
   5   8   3      136.89      127.87     14.45 o 
   6   8   3     8848.23     8518.49     88.30 o 
   7   8   3       71.55       57.88     13.17 o 
   8   8   3     6877.98     6877.40     77.77 o 
   9   8   3        8.66        6.24     15.08 o 
  10   8   3     7380.31     7313.65     97.07 o 
  11   8   3       16.11        1.84     15.42 o 
  12   8   3     4770.89     4851.31     93.55 o 
  13   8   3        1.39        6.78     18.42 o 
  14   8   3     5979.41     6169.43    112.94 o 
  15   8   3       12.33        5.64     32.41 o 
  16   8   3     3488.62     3635.97    131.06 o 
   1   9   3     8292.82     8107.14     89.06 o 
   2   9   3      348.30      308.62     20.63 o 
   3   9   3    11011.66    10489.77    105.09 o 
   4   9   3        4.10       14.06     12.92 o 
   5   9   3     6613.95     6568.41     78.78 o 
   6   9   3      118.10      144.68     16.95 o 
   7   9   3     5538.82     5407.22     70.98 o 
   8   9   3       15.55       -0.07     13.58 o 
   9   9   3     5570.53     5405.49    100.19 o 
  10   9   3        0.27      -13.66     16.23 o 
  11   9   3     4295.54     4280.25     94.61 o 
  12   9   3        0.92       17.04     18.60 o 
  13   9   3     3318.53     3481.58    144.45 o 
  14   9   3       65.80       39.05     25.40 o 
   0  10   3      309.45      349.35     31.84 o 
   1  10   3      121.96       75.42     16.09 o 
   2  10   3     1408.49     1293.42     37.48 o 
   3  10   3      142.87      106.33     17.19 o 
   4  10   3     1369.64     1315.26     37.40 o 
   5  10   3      103.43       87.96     16.68 o 
   6  10   3     1253.18     1239.32     37.25 o 
   7  10   3        4.40      -10.15     14.39 o 
   8  10   3     1171.81     1175.79     43.66 o 
   9  10   3       28.35        5.35     21.99 o 
  10  10   3     1113.15     1064.10     44.19 o 
  11  10   3        2.38      -17.30     17.30 o 
  12  10   3      453.74      435.02     38.36 o 
   1  11   3       24.96       24.16     16.37 o 
   2  11   3       15.50      -13.15     16.13 o 
   3  11   3        6.18        1.31     15.88 o 
   4  11   3        1.05      -15.29     15.29 o 
   5  11   3       13.28       -4.50     16.07 o 
   6  11   3        1.12      -15.64     15.64 o 
   7  11   3       46.56       39.65     18.09 o 
   8  11   3        2.61        9.09     20.05 o 
   9  11   3       20.82       -6.44     19.79 o 
   0  12   3      970.51     1063.43     56.24 o 
   1  12   3       22.39        0.74     17.27 o 
   2  12   3      840.89      820.59     36.21 o 
   0   0   4    12741.29    12496.18    194.48 o 
   1   0   4      617.73      640.31     24.40 o 
   2   0   4    58875.58    59450.07    568.10 o 
   3   0   4     5240.20     5386.20     72.20 o 
   4   0   4    57994.64    57861.49    762.43 o 
   5   0   4     2876.85     3045.93     43.06 o 
   6   0   4    49341.32    48686.70    382.40 o 
   7   0   4     1587.87     1615.70     34.70 o 
   8   0   4    42366.61    40655.11    330.30 o 
   9   0   4     1536.01     1537.96     35.45 o 
  10   0   4    30576.75    29908.14    307.22 o 
  11   0   4      876.92      899.15     31.56 o 
  12   0   4    24240.66    24256.66    224.72 o 
  13   0   4      369.51      284.43     20.60 o 
  14   0   4    16424.26    15573.86    166.58 o 
  15   0   4       18.01       21.56     14.82 o 
  16   0   4    19203.26    18867.23    200.43 o 
  17   0   4       81.49       67.53     19.00 o 
  18   0   4    10818.01    10968.36    146.16 o 
  19   0   4       84.17      177.34     61.40 o 
  20   0   4     7630.23     7481.26    122.99 o 
  21   0   4      317.25      356.31     33.04 o 
   1   1   4    15834.96    16499.04     95.51 o 
   2   1   4      801.23      912.91     15.45 o 
   3   1   4     9667.78     9708.86     69.55 o 
   4   1   4      641.70      802.93     14.18 o 
   5   1   4    29832.55    30506.98    157.62 o 
   6   1   4     1140.49     1351.64     16.97 o 
   7   1   4    15248.79    15339.66     89.84 o 
   8   1   4      120.27      110.55      7.02 o 
   9   1   4    15356.60    15250.56     92.13 o 
  10   1   4        0.30       -0.25      5.25 o 
  11   1   4    15822.01    15440.27    109.61 o 
  12   1   4     1635.99     1578.32     52.09 o 
  13   1   4    11521.62    11211.05     91.33 o 
  14   1   4       86.45       57.50     10.88 o 
  15   1   4    12616.05    12110.51    108.72 o 
  16   1   4       74.06       68.23     12.29 o 
  17   1   4     6911.55     6775.88     74.43 o 
  18   1   4       12.13       -5.46     11.20 o 
  19   1   4     6551.08     6549.59     78.36 o 
  20   1   4        6.96        5.27     13.86 o 
  21   1   4     4122.69     4114.38     64.78 o 
   0   2   4    12599.26    12757.12    109.70 o 
   1   2   4     2799.96     3131.16     33.09 o 
   2   2   4    24950.01    25299.91    140.51 o 
   3   2   4     1001.46     1003.70     15.44 o 
   4   2   4    15361.91    15678.03     86.97 o 
   5   2   4     3181.68     3411.34     41.89 o 
   6   2   4     8726.61     8831.13     53.81 o 
   7   2   4      106.87      134.48      6.65 o 
   8   2   4     2661.28     2486.07     34.22 o 
   9   2   4       61.18       58.17      6.41 o 
  10   2   4     5372.96     5379.58     41.71 o 
  11   2   4      416.90      366.65     11.96 o 
  12   2   4     6584.88     6450.10     62.10 o 
  13   2   4        0.13       -6.13      8.12 o 
  14   2   4      907.26      806.13     25.02 o 
  15   2   4      462.21      413.67     18.79 o 
  16   2   4     2143.62     2016.17     38.72 o 
  17   2   4      163.27      159.83     21.01 o 
  18   2   4     1147.61     1101.73     33.09 o 
  19   2   4       44.63       27.90     14.58 o 
  20   2   4      834.53      758.87     30.30 o 
  21   2   4       13.60      -14.49     14.49 o 
   1   3   4      107.89      102.83      5.82 o 
   2   3   4    10708.52    11846.11     73.38 o 
   3   3   4       65.05       85.30      7.57 o 
   4   3   4     1440.95     1601.66     16.89 o 
   5   3   4       90.75       53.11      4.57 o 
   6   3   4      590.61      675.33     11.94 o 
   7   3   4     4680.85     4832.52     35.52 o 
   8   3   4      538.12      517.26     13.79 o 
   9   3   4       76.24       60.77      6.78 o 
  10   3   4      535.57      490.49     13.72 o 
  11   3   4      179.83      173.01      9.39 o 
  12   3   4      709.55      726.32     16.95 o 
  13   3   4     1107.31     1077.44     23.89 o 
  14   3   4      962.52      952.27     23.24 o 
  15   3   4     1085.54      974.75     28.37 o 
  16   3   4       20.40       25.68     11.22 o 
  17   3   4      592.47      654.91     64.36 o 
  18   3   4       52.28       32.47     13.37 o 
  19   3   4       90.73       42.60     15.92 o 
  20   3   4        9.08       -3.47     14.66 o 
  21   3   4      409.26      390.64     25.39 o 
   0   4   4    14702.86    14680.22    125.27 o 
   1   4   4      464.14      497.73     13.17 o 
   2   4   4    10711.84    10288.07     95.80 o 
   3   4   4      601.64      745.35     15.18 o 
   4   4   4    19935.83    19799.84    107.59 o 
   5   4   4      706.88      764.71     16.86 o 
   6   4   4    12317.79    12402.67     70.25 o 
   7   4   4     1805.43     1845.86     19.86 o 
   8   4   4     7215.68     7198.83     65.00 o 
   9   4   4        0.87       -6.18      6.18 o 
  10   4   4    10894.98    11212.93     78.36 o 
  11   4   4      353.69      335.84     12.42 o 
  12   4   4     4923.84     5170.23     45.28 o 
  13   4   4     1213.64     1177.38     24.87 o 
  14   4   4     6006.06     6121.77     58.88 o 
  15   4   4       10.29        7.33      9.65 o 
  16   4   4     4568.50     4757.81     54.29 o 
  17   4   4       27.04        2.07     12.39 o 
  18   4   4     3252.67     3283.42     53.30 o 
  19   4   4       80.21       53.23     15.43 o 
  20   4   4     2486.56     2564.15     51.31 o 
   1   5   4    25246.55    25415.50    133.35 o 
   2   5   4       95.56       98.24     13.98 o 
   3   5   4    29006.35    29062.45    162.76 o 
   4   5   4      395.56      426.48     14.63 o 
   5   5   4    14809.23    14295.42     90.56 o 
   6   5   4       94.73       88.03      7.07 o 
   7   5   4    18677.06    18272.03    129.81 o 
   8   5   4      309.33      284.52     12.17 o 
   9   5   4    15863.99    15692.20    113.03 o 
  10   5   4       41.05       50.27      8.08 o 
  11   5   4    14990.83    14876.02     99.02 o 
  12   5   4      568.56      573.37     19.06 o 
  13   5   4     7352.64     7436.79     64.85 o 
  14   5   4       42.66       39.74     10.44 o 
  15   5   4     7668.21     7777.02     70.83 o 
  16   5   4        3.56      -10.20     10.20 o 
  17   5   4     7035.03     7193.52     71.42 o 
  18   5   4      139.27      143.33     15.63 o 
  19   5   4     4079.87     4263.72     63.53 o 
   0   6   4    28031.97    28391.25    283.40 o 
   1   6   4       25.64       36.09      9.78 o 
   2   6   4    19818.46    19464.75    340.23 o 
   3   6   4      357.19      371.82     15.88 o 
   4   6   4    15630.68    15311.98    120.71 o 
   5   6   4      468.50      463.29     19.59 o 
   6   6   4    13497.08    13411.74    110.38 o 
   7   6   4      174.67      160.50     12.67 o 
   8   6   4    13507.21    13684.18    138.55 o 
   9   6   4       48.34       26.71     10.30 o 
  10   6   4    16207.02    16755.05    220.98 o 
  11   6   4        0.67       -8.34      8.34 o 
  12   6   4     8885.35     9153.81     74.68 o 
  13   6   4       20.36       22.84     10.83 o 
  14   6   4     7489.04     7794.69     93.32 o 
  15   6   4       69.58       72.87     16.75 o 
  16   6   4     6712.74     7053.32     92.74 o 
  17   6   4        1.14       14.69     16.83 o 
  18   6   4     5452.45     5882.26     88.58 o 
   1   7   4     4387.12     4245.26     54.79 o 
   2   7   4      191.27      166.95     14.47 o 
   3   7   4     5262.72     5095.93     61.16 o 
   4   7   4        9.07        0.85     10.84 o 
   5   7   4     4409.32     4294.17     63.26 o 
   6   7   4      131.21      116.94     15.29 o 
   7   7   4     4240.51     4336.42     63.63 o 
   8   7   4      230.41      201.95     18.01 o 
   9   7   4     3530.38     3465.65     58.78 o 
  10   7   4      491.46      484.30     26.06 o 
  11   7   4     5142.48     5145.21    147.13 o 
  12   7   4        0.44      -16.42     16.42 o 
  13   7   4     1780.18     1815.89     71.87 o 
  14   7   4       77.81       64.21     17.86 o 
  15   7   4     2417.97     2512.05    124.40 o 
  16   7   4       22.81       19.31     20.83 o 
  17   7   4     2923.23     3185.72     71.45 o 
   0   8   4      234.62      205.50     23.96 o 
   1   8   4       45.19       14.65     12.05 o 
   2   8   4       20.21       11.05     11.96 o 
   3   8   4        8.44      -10.89     10.89 o 
   4   8   4      154.45      162.56     18.31 o 
   5   8   4      622.71      557.50     23.76 o 
   6   8   4      477.76      442.84     21.63 o 
   7   8   4      171.59      141.02     15.53 o 
   8   8   4       43.85       43.12     13.50 o 
   9   8   4      526.25      445.22     26.48 o 
  10   8   4       53.97       50.84     17.75 o 
  11   8   4      593.99      552.63     30.24 o 
  12   8   4       17.78      -15.79     19.41 o 
  13   8   4        0.02      -11.35     18.86 o 
  14   8   4      100.30       96.61     25.40 o 
  15   8   4        1.08        8.46     32.41 o 
  16   8   4       63.78      114.15     39.46 o 
   1   9   4     1324.93     1311.52     44.09 o 
   2   9   4      187.27      138.32     16.84 o 
   3   9   4     1706.30     1621.91     39.08 o 
   4   9   4        0.98       -9.82     13.03 o 
   5   9   4     1376.02     1333.44     36.06 o 
   6   9   4        1.04      -13.02     13.02 o 
   7   9   4      941.68      971.58     51.67 o 
   8   9   4      243.68      278.74     25.18 o 
   9   9   4     2051.31     1900.08     57.88 o 
  10   9   4      292.00      244.48     24.30 o 
  11   9   4     1295.88     1291.14     46.20 o 
  12   9   4        0.67      -17.66     17.66 o 
  13   9   4      804.01      813.23     48.71 o 
  14   9   4       13.15       17.38     23.85 o 
   0  10   4     2729.98     2724.60     73.00 o 
   1  10   4        1.85       -4.58     13.39 o 
   2  10   4     4267.81     4103.41     63.85 o 
   3  10   4       12.68        6.27     14.19 o 
   4  10   4     4049.28     3993.39     62.94 o 
   5  10   4        0.11       -1.80     14.15 o 
   6  10   4     3767.43     3720.80     61.38 o 
   7  10   4        0.01        1.25     14.67 o 
   8  10   4     3541.08     3529.74     71.85 o 
   9  10   4        0.01      -17.80     17.80 o 
  10  10   4     3376.03     3342.20     70.72 o 
  11  10   4        3.48      -19.28     22.15 o 
  12  10   4     3042.17     3202.17     87.63 o 
   1  11   4     3547.88     3548.99     62.41 o 
   2  11   4        6.92       15.10     16.24 o 
   3  11   4     4494.30     4606.96     71.86 o 
   4  11   4       10.23        4.44     16.50 o 
   5  11   4     3988.08     3939.87     66.72 o 
   6  11   4       10.53       -5.54     15.82 o 
   7  11   4     2779.65     2865.80     74.57 o 
   8  11   4        4.14      -15.63     18.82 o 
   0  12   4     1844.09     2056.53     72.56 o 
   1   1   5    21682.91    22013.37    185.78 o 
   2   1   5      146.63      194.81     20.03 o 
   3   1   5    16161.71    16438.30    145.59 o 
   4   1   5     2256.77     2330.80     40.68 o 
   5   1   5    21386.66    21352.04    149.96 o 
   6   1   5     4152.63     4353.13     41.48 o 
   7   1   5    10074.82     9756.64     64.12 o 
   8   1   5        5.53       13.43      4.72 o 
   9   1   5     9129.26     8926.57     71.92 o 
  10   1   5      112.27       90.58      6.84 o 
  11   1   5     7771.90     7637.68     68.26 o 
  12   1   5        0.46       -8.45      8.45 o 
  13   1   5     5840.63     5705.10     60.82 o 
  14   1   5       83.74       73.27     11.87 o 
  15   1   5     4095.70     4040.36     53.16 o 
  16   1   5      290.68      265.89     17.26 o 
  17   1   5     2561.25     2517.49     53.26 o 
  18   1   5        2.59      -12.11     12.11 o 
  19   1   5     1534.90     1466.54     38.06 o 
  20   1   5      129.49       87.99     16.87 o 
  21   1   5     1980.91     2056.52     56.67 o 
   0   2   5    50267.75    50179.43    388.03 o 
   1   2   5      994.41     1060.01     16.16 o 
   2   2   5    56697.81    56788.14    305.12 o 
   3   2   5     7090.43     7805.29     54.34 o 
   4   2   5    54883.14    55524.13    298.44 o 
   5   2   5       49.24       56.45      4.64 o 
   6   2   5    18537.48    17459.31     94.20 o 
   7   2   5       12.27        3.96      4.44 o 
   8   2   5    20464.29    20226.94    108.73 o 
   9   2   5      948.78      934.53     16.27 o 
  10   2   5    15259.20    15165.45     95.47 o 
  11   2   5      127.44      131.22     11.30 o 
  12   2   5    16466.28    15821.81    131.36 o 
  13   2   5      474.09      389.67     16.96 o 
  14   2   5    13864.84    13474.86    108.11 o 
  15   2   5     1188.77     1142.77     33.30 o 
  16   2   5     7979.63     7951.39     88.24 o 
  17   2   5      282.68      244.27     17.49 o 
  18   2   5     5653.48     5470.20     69.14 o 
  19   2   5        0.89      -13.44     13.44 o 
  20   2   5     5039.87     5135.87     71.67 o 
  21   2   5        2.28       -9.83     15.32 o 
   1   3   5    35502.51    35032.54    193.12 o 
   2   3   5       16.81       22.69      5.24 o 
   3   3   5    54096.87    54038.71    288.77 o 
   4   3   5     4718.96     5151.79     41.43 o 
   5   3   5    29690.31    28712.18    163.17 o 
   6   3   5       34.85       19.69      4.93 o 
   7   3   5    22616.38    22572.58    117.86 o 
   8   3   5       66.66       74.23      7.06 o 
   9   3   5    27058.62    27714.35    144.28 o 
  10   3   5     1344.50     1317.08     20.65 o 
  11   3   5    16655.63    16882.43    111.84 o 
  12   3   5       11.86       -1.72      8.74 o 
  13   3   5    18636.74    18485.90    121.00 o 
  14   3   5       49.45       35.97     10.92 o 
  15   3   5    11467.50    11574.86    100.25 o 
  16   3   5       37.18       39.99     17.31 o 
  17   3   5     8497.03     8544.17     87.25 o 
  18   3   5       41.29       32.34     16.27 o 
  19   3   5     7607.47     7554.57     86.04 o 
  20   3   5        9.83        2.83     18.07 o 
   0   4   5    13864.42    13422.85    137.67 o 
   1   4   5     1844.78     1951.90     23.51 o 
   2   4   5    11416.45    11185.72     80.07 o 
   3   4   5      719.05      798.56     14.53 o 
   4   4   5    14902.04    14373.39     84.01 o 
   5   4   5       41.74       46.93      6.56 o 
   6   4   5    12742.50    12363.37     71.54 o 
   7   4   5      312.90      337.27     10.88 o 
   8   4   5    16493.05    16450.94    110.21 o 
   9   4   5      416.84      425.65     19.07 o 
  10   4   5    11462.47    11341.54     73.57 o 
  11   4   5     2384.29     2417.98     29.50 o 
  12   4   5     7489.55     7433.97     57.51 o 
  13   4   5      194.09      199.37     13.52 o 
  14   4   5     5190.94     5155.38     61.22 o 
  15   4   5      354.81      316.78     16.14 o 
  16   4   5     5124.72     5124.65     63.47 o 
  17   4   5       67.22       48.78     14.26 o 
  18   4   5     4653.33     4704.14     64.72 o 
  19   4   5       14.20       -2.50     14.24 o 
  20   4   5     2973.41     3033.61     55.68 o 
   1   5   5     1091.66     1124.88     20.04 o 
   2   5   5      553.39      589.50     14.82 o 
   3   5   5      456.06      483.88     15.97 o 
   4   5   5      903.63      897.49     17.38 o 
   5   5   5      697.49      742.75     16.80 o 
   6   5   5      527.56      566.50     15.72 o 
   7   5   5      934.22      980.21     20.73 o 
   8   5   5      342.97      306.72     15.82 o 
   9   5   5     1069.69     1100.90     21.93 o 
  10   5   5        7.32       -4.12      8.54 o 
  11   5   5      384.15      422.54     15.98 o 
  12   5   5      120.01      109.21     10.85 o 
  13   5   5      249.12      251.30     19.06 o 
  14   5   5       73.25       54.45     11.23 o 
  15   5   5      478.75      471.37     19.09 o 
  16   5   5       23.35      -10.44     10.44 o 
  17   5   5      371.27      333.15     18.68 o 
  18   5   5        2.74      -13.23     13.23 o 
  19   5   5      353.92      357.51     22.95 o 
   0   6   5     2920.53     2981.50     60.99 o 
   1   6   5      393.58      364.23     21.41 o 
   2   6   5     1041.20     1054.70     26.17 o 
   3   6   5      284.17      228.71     14.01 o 
   4   6   5      897.63      886.10     24.45 o 
   5   6   5       69.54       36.49     10.11 o 
   6   6   5     1221.58     1206.28     27.67 o 
   7   6   5      303.76      263.38     15.16 o 
   8   6   5     1378.72     1432.82     28.57 o 
   9   6   5       62.27       63.84     20.56 o 
  10   6   5     1838.09     1837.43     34.34 o 
  11   6   5       69.07       37.45     10.59 o 
  12   6   5      856.74      835.36     27.89 o 
  13   6   5        0.09      -10.60     10.60 o 
  14   6   5      561.73      555.30     27.18 o 
  15   6   5        5.57       -7.98     13.88 o 
  16   6   5     1261.34     1370.30     44.34 o 
  17   6   5       20.05       15.31     17.00 o 
  18   6   5      666.31      684.08     34.36 o 
   1   7   5    17645.97    17455.58    141.34 o 
   2   7   5      132.17      139.34     17.64 o 
   3   7   5     9864.52     9898.14    106.97 o 
   4   7   5      117.73       99.14     14.07 o 
   5   7   5     8404.90     8182.07     94.11 o 
   6   7   5      163.80      146.91     16.36 o 
   7   7   5     9002.06     8883.96     99.78 o 
   8   7   5        9.02       -8.20     16.42 o 
   9   7   5     8813.58     9094.90    156.63 o 
  10   7   5       38.27        8.17     14.32 o 
  11   7   5     4586.05     4574.55     95.83 o 
  12   7   5       79.40       81.70     20.41 o 
  13   7   5     3834.38     3905.27     77.03 o 
  14   7   5       23.62       -2.08     26.07 o 
  15   7   5     4532.15     4914.45    100.92 o 
  16   7   5        3.48       -4.23     22.92 o 
  17   7   5     3761.55     4076.64    115.56 o 
   0   8   5     9934.24     9418.68    150.79 o 
   1   8   5     1135.08     1087.31     30.93 o 
   2   8   5     8978.90     8805.54     90.75 o 
   3   8   5       16.49       11.10     12.18 o 
   4   8   5     8349.88     8406.53     88.38 o 
   5   8   5      224.85      193.36     16.64 o 
   6   8   5     7426.54     7428.71     82.09 o 
   7   8   5       36.17       24.42     13.89 o 
   8   8   5     9557.84     9694.89    142.46 o 
   9   8   5      193.90      138.15     23.92 o 
  10   8   5     5448.04     5475.16    135.29 o 
  11   8   5      215.31      154.57     25.28 o 
  12   8   5     3998.33     4071.14     88.42 o 
  13   8   5       16.67        7.01     20.41 o 
  14   8   5     5053.00     5335.57    157.84 o 
  15   8   5        7.02      -25.37     31.00 o 
   1   9   5     5885.47     5698.23     73.16 o 
   2   9   5      278.35      226.99     18.52 o 
   3   9   5     6980.11     6862.47     81.72 o 
   4   9   5        1.23        0.84     13.48 o 
   5   9   5     6230.40     6280.21     77.98 o 
   6   9   5       16.88       21.06     14.43 o 
   7   9   5     6233.63     6165.45     77.55 o 
   8   9   5       57.49       69.84     19.63 o 
   9   9   5     5140.30     4919.29     97.79 o 
  10   9   5        3.91       13.13     18.09 o 
  11   9   5     3087.00     3067.78     66.59 o 
  12   9   5        2.55      -18.09     18.09 o 
  13   9   5     3506.25     3698.69     74.67 o 
  14   9   5        1.76       14.09     33.82 o 
   0  10   5      986.30      886.90     46.14 o 
   1  10   5       75.12       58.82     16.06 o 
   2  10   5      714.57      732.63     31.06 o 
   3  10   5        1.73       -3.77     14.83 o 
   4  10   5      837.88      769.78     65.50 o 
   5  10   5       37.57       14.42     16.19 o 
   6  10   5      706.60      740.22     32.33 o 
   7  10   5       13.87      -12.25     18.61 o 
   8  10   5      759.25      718.92     37.41 o 
   9  10   5      118.96       54.72     20.95 o 
  10  10   5      665.05      616.65     54.62 o 
  11  10   5        0.06      -13.06     19.48 o 
   1  11   5       83.98       77.89     18.22 o 
   2  11   5        3.37      -16.24     16.24 o 
   3  11   5       65.75       45.00     17.76 o 
   4  11   5        5.92      -12.94     15.91 o 
   5  11   5      133.37      110.86     19.79 o 
   6  11   5        0.02      -18.72     18.72 o 
   7  11   5       22.44       17.62     20.45 o 
   8  11   5        2.58      -17.09     19.93 o 
   0   0   6    58267.06    56685.91    768.06 o 
   1   0   6      190.85      207.01     17.42 o 
   2   0   6    65583.19    63318.87    600.40 o 
   3   0   6      607.83      591.85     26.85 o 
   4   0   6    83847.09    83173.45    777.76 o 
   5   0   6     3311.82     3679.93     66.13 o 
   6   0   6    49627.39    48503.18    940.00 o 
   7   0   6      848.98      897.12     17.58 o 
   8   0   6    27602.27    26419.14    232.93 o 
   9   0   6      345.18      306.56     19.11 o 
  10   0   6    24159.67    23536.10    217.66 o 
  11   0   6       58.11       73.42     22.62 o 
  12   0   6    39852.71    39290.38    419.71 o 
  13   0   6     1318.57     1336.11     44.53 o 
  14   0   6    19713.05    19232.81    199.32 o 
  15   0   6      584.83      543.11     30.99 o 
  16   0   6     5171.07     5015.91    101.59 o 
  17   0   6       10.49        2.36     17.83 o 
  18   0   6     6747.32     6545.45    109.00 o 
  19   0   6       64.37       26.36     21.30 o 
  20   0   6     7504.46     7644.62    127.08 o 
  21   0   6      404.88      446.67     37.49 o 
   1   1   6    20688.83    20326.29    154.31 o 
   2   1   6      215.25      228.07     13.22 o 
   3   1   6    32348.49    33039.82    304.84 o 
   4   1   6     1052.85     1199.80     28.92 o 
   5   1   6    43152.32    44496.54    309.12 o 
   6   1   6      155.06      136.42     13.06 o 
   7   1   6    14941.68    14954.04     92.88 o 
   8   1   6      934.91     1200.66     30.73 o 
   9   1   6    14769.98    14693.59    135.77 o 
  10   1   6       46.03       51.00     10.00 o 
  11   1   6    16485.88    16378.66    118.19 o 
  12   1   6      405.95      347.85     16.51 o 
  13   1   6    12989.34    12907.06    104.17 o 
  14   1   6      232.72      190.62     15.28 o 
  15   1   6     3609.73     3546.67     50.67 o 
  16   1   6       10.85      -10.59     10.59 o 
  17   1   6     4844.85     4835.15     69.64 o 
  18   1   6        5.00      -12.27     12.27 o 
  19   1   6     4619.59     4480.41     78.64 o 
  20   1   6        0.47      -13.29     13.29 o 
  21   1   6     4890.73     5129.89     74.23 o 
   0   2   6    14838.56    14869.34    219.92 o 
   1   2   6      424.23      491.73     12.84 o 
   2   2   6     5257.49     4921.61     40.92 o 
   3   2   6       52.94       66.96      6.41 o 
   4   2   6     8940.10     9137.11     63.73 o 
   5   2   6     1709.91     1925.37     28.46 o 
   6   2   6    10782.27    11035.23     81.93 o 
   7   2   6     1331.40     1418.14     21.84 o 
   8   2   6     5434.14     5262.96     42.14 o 
   9   2   6       58.29       41.44      7.20 o 
  10   2   6     4725.29     4721.88     50.53 o 
  11   2   6       94.81      116.83     17.71 o 
  12   2   6     2431.83     2273.02     36.84 o 
  13   2   6        1.14       -9.95      9.95 o 
  14   2   6      616.19      530.30     21.79 o 
  15   2   6      297.96      220.27     16.58 o 
  16   2   6     1998.69     1934.99     39.11 o 
  17   2   6      234.69      186.36     17.14 o 
  18   2   6     2111.58     2155.39     44.03 o 
  19   2   6       28.11       -5.80     14.58 o 
  20   2   6     1054.64     1078.81     36.67 o 
   1   3   6     3053.25     3186.45     37.51 o 
   2   3   6     4039.28     4452.64     39.17 o 
   3   3   6     4338.34     4408.97     38.80 o 
   4   3   6      480.27      499.37     15.37 o 
   5   3   6     4252.15     4260.97     38.64 o 
   6   3   6        8.49       13.28      5.53 o 
   7   3   6     1973.71     2164.03     35.64 o 
   8   3   6      381.68      347.02     13.46 o 
   9   3   6      994.74      949.22     20.38 o 
  10   3   6      157.15      125.45      9.22 o 
  11   3   6      914.59      931.42     22.24 o 
  12   3   6      414.16      407.89     23.69 o 
  13   3   6      322.56      327.99     16.64 o 
  14   3   6       97.27       69.70     15.13 o 
  15   3   6       11.86       -2.07     11.52 o 
  16   3   6      132.61       92.95     14.64 o 
  17   3   6       13.83      -12.37     12.37 o 
  18   3   6       16.99       13.41     14.19 o 
  19   3   6       10.29      -14.44     14.44 o 
  20   3   6        5.95      -14.49     14.49 o 
   0   4   6    35336.53    35503.05    281.12 o 
   1   4   6      324.55      281.27     20.90 o 
   2   4   6    10344.21    10144.02     70.63 o 
   3   4   6      600.27      601.26     15.51 o 
   4   4   6     9418.36     9392.10     71.80 o 
   5   4   6        6.71        4.82      7.61 o 
   6   4   6    17511.99    17753.78    102.93 o 
   7   4   6      146.55      178.87     11.90 o 
   8   4   6    16014.75    16389.89    112.30 o 
   9   4   6        4.71       -2.85      8.89 o 
  10   4   6     9733.77     9928.84     72.84 o 
  11   4   6      311.92      282.71     12.06 o 
  12   4   6     5678.78     5828.12     55.95 o 
  13   4   6        0.08       -8.98      8.98 o 
  14   4   6     4234.17     4319.94     49.96 o 
  15   4   6       35.48       31.06     12.71 o 
  16   4   6     4040.37     4043.93     56.72 o 
  17   4   6       37.88       -5.21     13.15 o 
  18   4   6     2398.52     2426.36     47.37 o 
  19   4   6        3.13      -14.11     14.11 o 
   1   5   6    28175.62    28026.00    162.12 o 
   2   5   6      230.91      227.24     11.82 o 
   3   5   6    14139.52    13596.94     89.14 o 
   4   5   6       54.89       71.99      9.79 o 
   5   5   6    15746.61    15417.51     92.86 o 
   6   5   6      319.96      286.92     13.49 o 
   7   5   6    24537.74    24402.94    163.31 o 
   8   5   6       10.49       16.94      8.77 o 
   9   5   6    20353.87    20000.48    133.42 o 
  10   5   6       57.10       35.74      9.91 o 
  11   5   6     7694.10     7576.47     69.94 o 
  12   5   6       13.59        8.20      9.91 o 
  13   5   6     8697.03     8587.25     73.45 o 
  14   5   6      117.28      103.08     12.47 o 
  15   5   6     6748.21     6771.52     67.05 o 
  16   5   6       74.22       66.88     13.37 o 
  17   5   6     7658.73     8104.54     86.28 o 
  18   5   6        1.63      -14.22     14.22 o 
  19   5   6     3755.51     4120.21     63.22 o 
   0   6   6    21443.34    20964.61    311.45 o 
   1   6   6      218.40      223.09     17.70 o 
   2   6   6    15390.73    15294.74    123.38 o 
   3   6   6      659.75      666.73     23.05 o 
   4   6   6    15275.75    15139.53    123.10 o 
   5   6   6       11.20       12.11      9.75 o 
   6   6   6    17269.92    17378.67    137.82 o 
   7   6   6       42.02       55.28      9.92 o 
   8   6   6    17197.63    16989.39    141.52 o 
   9   6   6       69.17       73.21     13.10 o 
  10   6   6     8175.70     8246.08     72.72 o 
  11   6   6       63.04       48.78     13.61 o 
  12   6   6     5467.39     5745.14     80.70 o 
  13   6   6       15.89       17.71     14.22 o 
  14   6   6     5447.10     5600.63     71.75 o 
  15   6   6        0.45      -14.06     14.06 o 
  16   6   6     5860.38     6473.13     90.74 o 
  17   6   6       15.61       28.86     17.90 o 
  18   6   6     4712.69     5245.16     85.52 o 
   1   7   6     5539.02     5403.34     65.15 o 
   2   7   6      220.93      223.18     18.66 o 
   3   7   6     2023.48     1980.14     42.47 o 
   4   7   6       67.62       52.81     18.43 o 
   5   7   6     4206.75     4172.78     63.40 o 
   6   7   6       83.49       30.28     23.09 o 
   7   7   6     3180.93     3015.81     53.26 o 
   8   7   6      353.58      302.70     20.92 o 
   9   7   6     1924.57     1880.72     49.67 o 
  10   7   6      129.36       94.44     16.65 o 
  11   7   6     2097.61     2178.18     61.57 o 
  12   7   6       12.06      -11.72     17.42 o 
  13   7   6     2913.61     3017.41     77.71 o 
  14   7   6        0.19      -20.41     20.41 o 
  15   7   6     2050.03     2184.29     88.79 o 
  16   7   6        0.58      -15.44     22.86 o 
  17   7   6     2110.92     2338.01    111.33 o 
   0   8   6      215.76      226.94     24.67 o 
   1   8   6      171.38      162.27     16.50 o 
   2   8   6       41.60       24.10     12.30 o 
   3   8   6        0.05      -11.47     11.47 o 
   4   8   6        1.68      -12.08     12.08 o 
   5   8   6      231.51      197.87     19.59 o 
   6   8   6       36.67       22.59     14.63 o 
   7   8   6       96.91       95.01     26.78 o 
   8   8   6      192.19      178.35     25.91 o 
   9   8   6       47.17       -1.37     26.07 o 
  10   8   6       47.93       99.09     35.94 o 
  11   8   6        0.22      -31.63     36.64 o 
  12   8   6      164.12      168.79     26.91 o 
  13   8   6       16.54        0.00     32.41 o 
  14   8   6      183.87      146.57     43.69 o 
  15   8   6       12.70       32.41     32.41 o 
   1   9   6     1721.94     1710.31     40.64 o 
   2   9   6       12.47       -7.39     13.24 o 
   3   9   6     1460.97     1419.33     38.01 o 
   4   9   6        1.31      -13.06     13.06 o 
   5   9   6     2470.86     2445.42     48.28 o 
   6   9   6       18.28        8.04     14.29 o 
   7   9   6     1712.75     1713.21     50.33 o 
   8   9   6       20.93      -14.32     18.13 o 
   9   9   6     1071.92     1019.14     42.17 o 
  10   9   6      175.85      128.76     23.93 o 
  11   9   6     1164.84     1121.01     44.84 o 
  12   9   6       19.97        8.85     19.94 o 
  13   9   6      900.81      939.13     65.53 o 
   0  10   6     4125.02     4113.83     92.53 o 
   1  10   6        6.62       -6.84     14.47 o 
   2  10   6     4088.11     4163.83     65.72 o 
   3  10   6        8.24       -4.43     14.41 o 
   4  10   6     5095.00     4999.18     72.66 o 
   5  10   6        1.45       12.36     16.68 o 
   6  10   6     3305.20     3306.64     70.76 o 
   7  10   6       16.64        4.16     19.03 o 
   8  10   6     2666.66     2955.79     93.55 o 
   9  10   6       16.22        0.33     19.65 o 
  10  10   6     2525.18     2562.17     65.43 o 
  11  10   6        1.07        2.99     19.99 o 
   1  11   6     3489.13     3614.63     66.72 o 
   2  11   6        7.89        7.81     16.26 o 
   3  11   6     3338.75     3461.90     63.60 o 
   4  11   6        0.12        6.34     16.38 o 
   5  11   6     3079.86     3167.22    127.09 o 
   6  11   6        0.01       -3.03     19.65 o 
   7  11   6     2404.59     2508.19     66.63 o 
   1   1   7     5122.57     4903.18     57.06 o 
   2   1   7     1493.54     1645.35     31.30 o 
   3   1   7    11844.35    11703.09    102.83 o 
   4   1   7       41.53       54.82      9.41 o 
   5   1   7    15744.19    15936.96    131.86 o 
   6   1   7      917.22     1052.51     27.45 o 
   7   1   7     2940.88     2781.34     48.41 o 
   8   1   7      139.11      134.45     13.87 o 
   9   1   7     3457.34     3489.52     42.76 o 
  10   1   7      260.00      247.75     16.98 o 
  11   1   7    12816.29    12508.39     99.30 o 
  12   1   7     1287.38     1245.78     29.54 o 
  13   1   7    10109.16     9890.55     88.77 o 
  14   1   7      264.91      256.77     16.80 o 
  15   1   7     4508.74     4501.64     58.48 o 
  16   1   7       32.16       13.35     12.28 o 
  17   1   7     2256.27     2106.61     43.17 o 
  18   1   7        0.27      -13.08     13.08 o 
  19   1   7     2020.84     1979.58     43.96 o 
  20   1   7        1.45      -14.33     14.33 o 
   0   2   7    57487.34    56898.59    436.29 o 
   1   2   7       56.48       51.21     14.25 o 
   2   2   7    34833.84    33806.52    213.76 o 
   3   2   7      396.73      341.13     14.63 o 
   4   2   7    30570.19    30176.83    194.54 o 
   5   2   7     2341.83     2446.23     34.01 o 
   6   2   7    18458.88    17628.86    174.54 o 
   7   2   7     2086.94     2190.67     48.67 o 
   8   2   7    14104.92    14058.50    171.90 o 
   9   2   7        3.38        2.03      7.47 o 
  10   2   7     8682.81     8445.18     74.86 o 
  11   2   7      200.75      149.80     12.99 o 
  12   2   7    19438.54    19073.02    137.27 o 
  13   2   7     1087.12     1001.81     30.46 o 
  14   2   7    13118.24    12748.42    107.24 o 
  15   2   7       49.22       43.61     12.74 o 
  16   2   7     6206.94     5771.48     69.21 o 
  17   2   7       55.31       33.83     14.03 o 
  18   2   7     4921.50     4786.91     66.03 o 
  19   2   7       19.19       10.84     14.52 o 
  20   2   7     5571.73     5658.49     76.79 o 
   1   3   7    46361.27    46378.54    338.45 o 
   2   3   7      116.62      130.66      9.03 o 
   3   3   7    33884.63    34030.93    193.67 o 
   4   3   7       36.58       54.14      7.18 o 
   5   3   7    20327.15    20614.28    126.99 o 
   6   3   7       55.69       37.67      7.09 o 
   7   3   7    26090.18    26330.02    159.45 o 
   8   3   7      331.99      342.08     14.02 o 
   9   3   7    18164.94    18433.92    113.36 o 
  10   3   7        7.77       -3.42      7.47 o 
  11   3   7    13077.52    13234.20    103.31 o 
  12   3   7      724.28      740.84     26.23 o 
  13   3   7    12849.80    12631.89    104.27 o 
  14   3   7        9.04        0.27     11.52 o 
  15   3   7     9124.13     9071.73     87.87 o 
  16   3   7       34.88       50.34     21.37 o 
  17   3   7     7336.03     7340.03     81.60 o 
  18   3   7       29.23       12.48     17.60 o 
  19   3   7     7020.56     7190.42     85.58 o 
  20   3   7      146.77      175.89     19.69 o 
   0   4   7    18888.50    18381.82    163.66 o 
   1   4   7      398.76      367.05     18.37 o 
   2   4   7     8043.63     7633.98     59.90 o 
   3   4   7      255.79      278.45     11.87 o 
   4   4   7    13221.80    13253.84     89.78 o 
   5   4   7     2109.79     2315.16     27.42 o 
   6   4   7    12224.68    11932.30     77.18 o 
   7   4   7        0.04       -8.74      8.74 o 
   8   4   7    14610.16    14232.74    111.88 o 
   9   4   7      126.18      125.36     13.65 o 
  10   4   7     7531.98     7520.85     63.15 o 
  11   4   7       96.79       84.21     11.50 o 
  12   4   7     6012.43     5857.97     62.17 o 
  13   4   7       13.23       -9.25      9.25 o 
  14   4   7     3498.54     3546.89     50.59 o 
  15   4   7      126.57       99.72     14.85 o 
  16   4   7     4630.92     4701.18     62.44 o 
  17   4   7       73.18       43.51     15.26 o 
  18   4   7     3589.56     3684.09     58.42 o 
  19   4   7       72.53       63.01     17.07 o 
   1   5   7      340.22      413.67     24.06 o 
   2   5   7      797.44      775.08     19.23 o 
   3   5   7      606.35      629.23     19.02 o 
   4   5   7       26.76       30.38      7.44 o 
   5   5   7     1701.67     1793.51     26.77 o 
   6   5   7        0.34       -8.98      8.98 o 
   7   5   7     1220.99     1343.10     25.99 o 
   8   5   7      398.21      378.74     15.42 o 
   9   5   7      187.44      189.18     19.62 o 
  10   5   7       30.44       -7.52     10.21 o 
  11   5   7      554.31      526.81     17.99 o 
  12   5   7       18.06        1.17     10.52 o 
  13   5   7      218.64      219.71     15.80 o 
  14   5   7      161.26      160.51     16.70 o 
  15   5   7      192.48      209.98     17.33 o 
  16   5   7        5.19      -13.75     13.75 o 
  17   5   7      157.98      129.08     19.50 o 
  18   5   7        4.47      -14.19     14.19 o 
   0   6   7     7534.51     7467.61    235.35 o 
   1   6   7       40.92       36.77     14.31 o 
   2   6   7     2093.63     2103.51     37.86 o 
   3   6   7        0.03       -0.09      9.95 o 
   4   6   7      285.08      308.17     16.86 o 
   5   6   7       28.02       10.42      9.39 o 
   6   6   7     1890.69     1858.34     31.87 o 
   7   6   7        1.25       -8.02     10.96 o 
   8   6   7     1653.33     1675.25     36.51 o 
   9   6   7      170.87      145.26     14.51 o 
  10   6   7      477.02      497.07     23.33 o 
  11   6   7      250.50      235.13     19.57 o 
  12   6   7      476.34      430.37     27.19 o 
  13   6   7       57.37       36.55     15.50 o 
  14   6   7      619.52      721.05     29.89 o 
  15   6   7        1.86      -13.58     13.58 o 
  16   6   7     1056.77     1129.34     41.46 o 
  17   6   7        3.99      -10.32     17.40 o 
   1   7   7    15714.59    15192.92    148.73 o 
   2   7   7      193.93      210.86     35.08 o 
   3   7   7     8489.84     8550.72     99.63 o 
   4   7   7        7.45       12.84     11.27 o 
   5   7   7     8998.47     9074.18    103.16 o 
   6   7   7        1.39        2.73     11.78 o 
   7   7   7     7698.70     7619.22     95.26 o 
   8   7   7      294.35      253.52     20.31 o 
   9   7   7     5233.22     5223.81     77.37 o 
  10   7   7       47.29       61.50     19.41 o 
  11   7   7     3450.99     3361.02    126.13 o 
  12   7   7        4.90      -17.94     17.94 o 
  13   7   7     3342.04     3308.31     82.10 o 
  14   7   7       10.64        1.41     31.00 o 
  15   7   7     3405.48     3626.00     92.08 o 
  16   7   7       50.92       41.78     25.40 o 
   0   8   7     5792.08     5637.22    100.28 o 
   1   8   7        0.26      -11.43     11.43 o 
   2   8   7     5614.84     5460.51     71.19 o 
   3   8   7        0.57      -11.91     11.91 o 
   4   8   7     6581.59     6524.81     87.82 o 
   5   8   7       25.25        7.37     13.78 o 
   6   8   7     5752.11     5761.49     81.65 o 
   7   8   7       57.56       59.06     21.86 o 
   8   8   7     8108.06     8235.42    200.12 o 
   9   8   7      109.36      129.26     24.28 o 
  10   8   7     4686.68     4879.79     98.85 o 
  11   8   7        0.49        3.52     20.93 o 
  12   8   7     5060.83     5214.43    129.65 o 
  13   8   7       16.78       26.78     32.41 o 
  14   8   7     4184.84     4508.32    150.79 o 
   1   9   7     4925.67     4862.84     71.40 o 
   2   9   7        4.71      -10.72     13.03 o 
   3   9   7     3688.56     3612.52     58.96 o 
   4   9   7        3.02        0.72     13.81 o 
   5   9   7     4579.27     4445.60     66.26 o 
   6   9   7        4.80       16.88     18.48 o 
   7   9   7     6072.60     5910.34     94.00 o 
   8   9   7       61.28       52.14     23.92 o 
   9   9   7     4089.35     4088.75     93.98 o 
  10   9   7       41.57        9.90     22.41 o 
  11   9   7     3031.32     3116.86     84.42 o 
  12   9   7       23.38       26.03     24.40 o 
   0  10   7     1290.65     1183.15     53.14 o 
   1  10   7       25.88       10.03     15.37 o 
   2  10   7      613.86      624.81     29.50 o 
   3  10   7        5.99      -14.51     14.51 o 
   4  10   7      702.24      773.58     33.30 o 
   5  10   7       30.98       -2.83     16.12 o 
   6  10   7      781.33      829.43     41.39 o 
   7  10   7       17.71       -7.36     19.78 o 
   8  10   7      877.15      844.46     42.00 o 
   9  10   7      114.70      104.53     24.25 o 
  10  10   7      427.36      483.51     33.39 o 
   1  11   7       35.03       41.20     17.97 o 
   2  11   7       13.35      -16.36     16.36 o 
   3  11   7       63.16       28.66     17.92 o 
   4  11   7       16.59      -14.83     17.70 o 
   5  11   7       70.75       75.51     26.05 o 
   6  11   7        0.04      -19.97     19.97 o 
   0   0   8     9345.52     8588.22    174.75 o 
   1   0   8     1850.74     2128.40     54.81 o 
   2   0   8    27592.57    26558.69    286.47 o 
   3   0   8     1590.53     1907.26     85.26 o 
   4   0   8    36291.45    36048.64    370.64 o 
   5   0   8      535.73      632.87     38.76 o 
   6   0   8    47053.06    47794.38    479.73 o 
   7   0   8       83.21       80.20     17.85 o 
   8   0   8    22261.63    21470.58    248.91 o 
   9   0   8        0.14      -16.59     16.59 o 
  10   0   8    25985.82    25327.73    350.21 o 
  11   0   8        4.53      -14.32     14.32 o 
  12   0   8    15939.89    15544.99    169.89 o 
  13   0   8       66.49       17.89     16.11 o 
  14   0   8    13391.59    12652.86    152.68 o 
  15   0   8     2010.44     2008.74     56.54 o 
  16   0   8     5011.42     4898.32     90.50 o 
  17   0   8      146.76      147.92     24.86 o 
  18   0   8     8535.36     8202.86    168.60 o 
  19   0   8       69.62       32.03     23.77 o 
  20   0   8     7028.89     7152.03    125.29 o 
   1   1   8    10374.43     9997.03     95.80 o 
   2   1   8      119.53      108.36     13.25 o 
   3   1   8    22744.20    23074.76    180.00 o 
   4   1   8     1359.45     1590.69     33.06 o 
   5   1   8    17903.62    18399.53    151.39 o 
   6   1   8       58.82       86.83     13.36 o 
   7   1   8    14415.24    14683.29    130.02 o 
   8   1   8       35.86       40.79     16.96 o 
   9   1   8     7772.78     7768.65     86.96 o 
  10   1   8      740.05      718.75     32.22 o 
  11   1   8    12177.74    11879.67    107.35 o 
  12   1   8      145.61      116.69     14.26 o 
  13   1   8     8080.77     7949.28     78.48 o 
  14   1   8       81.47       82.93     13.62 o 
  15   1   8     3866.47     3618.07     53.22 o 
  16   1   8      247.52      201.83     18.08 o 
  17   1   8     5372.39     5272.83     68.76 o 
  18   1   8       19.95      -13.87     13.87 o 
  19   1   8     4268.51     4190.04     64.97 o 
  20   1   8        0.28      -14.38     14.38 o 
   0   2   8     9046.87     8693.17    255.08 o 
   1   2   8       65.61       98.51     31.49 o 
   2   2   8     5400.17     4910.20     60.33 o 
   3   2   8      289.31      293.06     16.06 o 
   4   2   8     5210.79     5029.21     95.81 o 
   5   2   8      796.99      866.97     51.33 o 
   6   2   8     4780.24     4612.37     59.82 o 
   7   2   8      285.33      235.86     26.36 o 
   8   2   8     1236.63     1197.71     26.06 o 
   9   2   8      111.62       96.41     15.95 o 
  10   2   8     4451.61     4368.06     72.62 o 
  11   2   8     1344.15     1308.78     39.93 o 
  12   2   8     2393.71     2287.85     43.39 o 
  13   2   8      179.69      139.40     14.94 o 
  14   2   8     2719.88     2696.83     45.00 o 
  15   2   8      289.38      249.35     18.04 o 
  16   2   8     1084.86     1045.48     32.17 o 
  17   2   8       30.73        5.79     13.89 o 
  18   2   8     1504.38     1444.33     38.63 o 
  19   2   8       98.41       57.59     17.86 o 
  20   2   8     1236.86     1249.61     39.64 o 
   1   3   8     2630.60     2652.16     32.80 o 
   2   3   8      266.50      279.12     13.08 o 
   3   3   8     1421.97     1409.24     34.35 o 
   4   3   8        8.55        0.82      6.95 o 
   5   3   8     2672.69     2700.78     42.23 o 
   6   3   8     1246.42     1260.72     28.13 o 
   7   3   8      521.50      503.07     21.95 o 
   8   3   8       25.44       10.12      9.13 o 
   9   3   8      447.13      407.83     28.49 o 
  10   3   8      213.48      239.58     27.69 o 
  11   3   8       35.89       10.91     11.56 o 
  12   3   8      218.59      192.62     16.85 o 
  13   3   8        5.05      -12.01     12.01 o 
  14   3   8      365.40      331.57     21.08 o 
  15   3   8      155.97      140.81     15.38 o 
  16   3   8      124.78      101.80     18.91 o 
  17   3   8       55.95       21.89     14.92 o 
  18   3   8       79.87       46.00     16.39 o 
  19   3   8      120.12       99.00     18.57 o 
   0   4   8     4049.33     4068.99     60.01 o 
   1   4   8       25.10       23.65      8.31 o 
   2   4   8     5499.56     5451.12     50.43 o 
   3   4   8      371.28      355.42     13.90 o 
   4   4   8     3585.36     3552.50     38.99 o 
   5   4   8       71.99       43.80      8.85 o 
   6   4   8    12661.97    12868.62     93.02 o 
   7   4   8       56.88       39.80     10.88 o 
   8   4   8     9238.11     9488.13     86.47 o 
   9   4   8       17.16       13.25      9.75 o 
  10   4   8     6602.56     6633.44     62.55 o 
  11   4   8      177.91      143.88     15.30 o 
  12   4   8     5405.05     5575.67     61.97 o 
  13   4   8       34.99       27.94     14.06 o 
  14   4   8     3686.88     3676.87     58.20 o 
  15   4   8      134.98      114.18     17.47 o 
  16   4   8     4010.30     3779.74     62.74 o 
  17   4   8       57.15       20.34     22.19 o 
  18   4   8     2663.71     2823.31     58.17 o 
  19   4   8        3.80       -6.85     17.15 o 
   1   5   8    10323.95    10067.57     76.06 o 
   2   5   8      116.00      133.02     11.04 o 
   3   5   8     6898.38     6680.85     57.99 o 
   4   5   8      391.08      316.23     14.06 o 
   5   5   8    11619.25    11424.31     89.60 o 
   6   5   8       18.35        7.65      9.75 o 
   7   5   8    15831.67    15503.50    129.01 o 
   8   5   8        0.19        2.75     10.60 o 
   9   5   8    14889.08    14440.75    118.05 o 
  10   5   8      481.02      477.91     21.46 o 
  11   5   8     9124.17     9017.28     88.95 o 
  12   5   8      131.50      148.98     15.79 o 
  13   5   8     7792.56     7676.40     90.90 o 
  14   5   8        9.44       -1.24     11.77 o 
  15   5   8     6752.27     6722.47     92.18 o 
  16   5   8       71.02       21.66     16.20 o 
  17   5   8     4859.74     5042.17     75.29 o 
  18   5   8       19.51       -3.99     16.73 o 
   0   6   8    16775.24    16763.40    191.78 o 
   1   6   8     1781.02     1730.69     52.48 o 
   2   6   8    19572.49    19005.39    133.96 o 
   3   6   8       16.93       12.70      9.90 o 
   4   6   8     6951.19     6931.85     66.50 o 
   5   6   8      180.79      152.85     13.45 o 
   6   6   8    12001.17    12049.63     97.09 o 
   7   6   8        7.64        4.66     10.81 o 
   8   6   8     9648.47     9816.13     93.53 o 
   9   6   8        4.37       15.23     11.16 o 
  10   6   8     6997.88     7033.75     85.66 o 
  11   6   8      377.19      320.73     24.51 o 
  12   6   8     5739.53     5894.34     92.34 o 
  13   6   8        4.72        6.31     16.25 o 
  14   6   8     5553.23     5631.12     83.26 o 
  15   6   8        0.16       -7.46     17.09 o 
  16   6   8     4623.25     4856.02     91.94 o 
  17   6   8       17.26      -21.86     21.86 o 
   1   7   8     6707.04     6607.68     86.49 o 
   2   7   8      212.64      144.14     17.75 o 
   3   7   8     2409.12     2432.08     49.68 o 
   4   7   8       16.82       -1.30     12.50 o 
   5   7   8     3488.20     3477.01     59.78 o 
   6   7   8       64.92       42.47     15.13 o 
   7   7   8     2685.43     2790.38     87.36 o 
   8   7   8       38.02       10.09     14.50 o 
   9   7   8     2350.34     2385.58     65.57 o 
  10   7   8       19.08      -17.25     17.25 o 
  11   7   8     1625.87     1695.83     46.91 o 
  12   7   8        2.74      -19.41     19.41 o 
  13   7   8     2190.65     2134.17     68.74 o 
  14   7   8        1.56      -23.25     23.25 o 
  15   7   8     1993.28     2186.34     74.20 o 
   0   8   8       12.63       -8.01     23.96 o 
   1   8   8       59.48       37.13     13.62 o 
   2   8   8      362.63      320.57     21.95 o 
   3   8   8       16.68        6.77     14.52 o 
   4   8   8       68.33       83.60     26.35 o 
   5   8   8       96.26       58.28     16.15 o 
   6   8   8      102.18      148.10     63.42 o 
   7   8   8        5.99      -13.50     42.28 o 
   8   8   8       16.08       27.53     28.19 o 
   9   8   8      116.65      122.57     25.85 o 
  10   8   8       38.57       62.16     22.66 o 
  11   8   8       72.29       60.37     26.78 o 
  12   8   8       22.76       69.06     36.64 o 
  13   8   8        9.08        2.82     31.00 o 
  14   8   8       44.93       31.00     36.64 o 
   1   9   8      829.24      878.97     33.77 o 
   2   9   8        2.95      -14.00     14.00 o 
   3   9   8      776.51      778.78     31.52 o 
   4   9   8        1.14      -13.93     13.93 o 
   5   9   8     1156.94     1119.20     35.82 o 
   6   9   8       41.19       34.45     23.28 o 
   7   9   8     1731.38     1784.37     64.27 o 
   8   9   8       22.19       10.17     25.37 o 
   9   9   8      833.43      891.59     50.03 o 
  10   9   8        1.06      -15.82     22.41 o 
  11   9   8     1270.10     1238.55     69.06 o 
  12   9   8      106.65       62.01     38.05 o 
   0  10   8     3647.91     3733.28     90.27 o 
   1  10   8       39.47       55.52     16.74 o 
   2  10   8     3442.17     3639.35     63.29 o 
   3  10   8        2.77        3.67     16.22 o 
   4  10   8     3383.75     3456.24     62.23 o 
   5  10   8       79.28      107.83     24.08 o 
   6  10   8     3460.75     3654.35     77.48 o 
   7  10   8       28.60       13.74     21.70 o 
   8  10   8     2252.70     2545.38     66.54 o 
   9  10   8       30.42       18.72     22.29 o 
   1  11   8     3288.78     3468.66     96.42 o 
   2  11   8        5.13        3.09     17.67 o 
   3  11   8     3082.53     3130.84     62.05 o 
   4  11   8       13.76       20.50     22.06 o 
   1   1   9     6351.29     6270.00     73.95 o 
   2   1   9      255.21      299.61     18.58 o 
   3   1   9     1672.49     1684.06     36.59 o 
   4   1   9        3.65       14.75     10.85 o 
   5   1   9     2665.13     2622.34     45.44 o 
   6   1   9     1147.46     1173.61     32.11 o 
   7   1   9     7236.74     7360.95     83.71 o 
   8   1   9      369.16      372.95     26.50 o 
   9   1   9     3889.08     3906.04     60.19 o 
  10   1   9      897.73      841.81     30.91 o 
  11   1   9     3785.56     3722.57     61.39 o 
  12   1   9       68.48       40.28     15.51 o 
  13   1   9     4223.13     4033.13     67.15 o 
  14   1   9        1.08      -12.83     12.83 o 
  15   1   9     6634.90     6399.14     74.22 o 
  16   1   9        1.51      -12.72     12.72 o 
  17   1   9     3080.15     2999.49     52.67 o 
  18   1   9      149.84      115.54     18.68 o 
  19   1   9     2040.23     2222.58     49.23 o 
   0   2   9    16667.59    16086.95    198.80 o 
   1   2   9        1.28      -11.38     12.46 o 
   2   2   9    16656.97    16060.53    139.63 o 
   3   2   9       52.41       26.64     12.91 o 
   4   2   9    16388.85    16059.25    139.76 o 
   5   2   9      168.61      131.49     15.68 o 
   6   2   9    15323.10    15156.05    135.65 o 
   7   2   9        7.13       -1.56     12.56 o 
   8   2   9    11309.82    11437.03     95.36 o 
   9   2   9      214.36      227.21     18.49 o 
  10   2   9     7592.78     7322.12     87.76 o 
  11   2   9        9.91        1.49     13.24 o 
  12   2   9     7525.05     7279.44     91.14 o 
  13   2   9       18.53       -8.27     13.32 o 
  14   2   9     8022.40     7617.28     88.33 o 
  15   2   9        6.49        4.97     18.25 o 
  16   2   9     7932.28     7677.38     92.72 o 
  17   2   9      128.64      164.16     34.87 o 
  18   2   9     5156.57     5189.92     71.56 o 
  19   2   9       91.89       86.18     18.58 o 
   1   3   9    17324.32    17468.13    116.13 o 
   2   3   9       12.18        2.90      8.11 o 
   3   3   9    22149.51    22327.95    157.69 o 
   4   3   9      151.37      171.11     15.42 o 
   5   3   9    15971.97    16464.15    125.75 o 
   6   3   9       29.93       31.43     13.12 o 
   7   3   9    13188.02    13371.21    215.21 o 
   8   3   9       13.97       -5.26     10.67 o 
   9   3   9     8866.21     9140.51     99.58 o 
  10   3   9      106.73      113.02     16.63 o 
  11   3   9    15061.27    15170.93    145.08 o 
  12   3   9       91.39       93.65     18.95 o 
  13   3   9     9125.14     9087.38    106.85 o 
  14   3   9       21.98        7.31     15.30 o 
  15   3   9     9306.31     9226.97    101.52 o 
  16   3   9        2.59       15.84     15.19 o 
  17   3   9     5318.99     5172.29     91.30 o 
  18   3   9      172.59      178.49     21.27 o 
  19   3   9     5775.04     5783.76     86.05 o 
   0   4   9    10491.44    10139.05    110.66 o 
   1   4   9      646.89      653.10     37.38 o 
   2   4   9     9902.38     9679.39     75.94 o 
   3   4   9      206.10      178.03     12.10 o 
   4   4   9     9316.67     8969.19     72.31 o 
   5   4   9       15.14       23.03     11.42 o 
   6   4   9     4744.72     4590.67     55.63 o 
   7   4   9       49.50        8.44     11.21 o 
   8   4   9     4859.38     4700.40     57.96 o 
   9   4   9       90.62       60.95     11.45 o 
  10   4   9     8679.61     8630.51     86.47 o 
  11   4   9      256.26      233.76     20.53 o 
  12   4   9     8008.25     7850.43     95.93 o 
  13   4   9       14.27       14.36     16.12 o 
  14   4   9     3795.33     3774.56     67.10 o 
  15   4   9      189.83      156.73     21.60 o 
  16   4   9     3186.21     3042.45     64.53 o 
  17   4   9       69.86       66.52     18.63 o 
  18   4   9     2501.18     2467.37     55.82 o 
   1   5   9      965.46     1056.80     24.42 o 
   2   5   9      679.17      682.60     21.21 o 
   3   5   9     1770.56     1840.14     30.67 o 
   4   5   9      645.00      626.95     20.67 o 
   5   5   9      981.14      940.61     21.58 o 
   6   5   9       90.78       69.55     11.75 o 
   7   5   9      806.00      805.22     23.63 o 
   8   5   9       76.25       63.87     13.18 o 
   9   5   9     1030.09     1091.89     30.57 o 
  10   5   9       20.72       19.22     12.38 o 
  11   5   9     1172.78     1233.05     35.65 o 
  12   5   9       23.58       -6.35     13.10 o 
  13   5   9       15.79       51.06     16.09 o 
  14   5   9       30.00       -3.19     17.21 o 
  15   5   9       57.47      100.22     21.61 o 
  16   5   9        0.35      -17.42     17.42 o 
  17   5   9      156.70      144.59     24.21 o 
   0   6   9     1178.21     1281.56     37.53 o 
   1   6   9       55.22       33.28     10.35 o 
   2   6   9     1362.10     1414.56     29.47 o 
   3   6   9      113.76      119.94     14.02 o 
   4   6   9      431.51      448.63     19.18 o 
   5   6   9      202.23      180.67     13.39 o 
   6   6   9      188.39      186.84     16.02 o 
   7   6   9       68.85       37.27     13.26 o 
   8   6   9      148.44      156.23     16.00 o 
   9   6   9        5.75      -11.86     11.86 o 
  10   6   9      511.04      606.31     31.33 o 
  11   6   9       21.50        6.43     19.74 o 
  12   6   9      816.72      940.68     40.88 o 
  13   6   9        0.60       -1.99     17.70 o 
  14   6   9      752.92      857.04     37.66 o 
  15   6   9        0.06      -17.33     17.33 o 
  16   6   9      516.47      494.26     60.60 o 
   1   7   9     7509.18     7381.03    113.08 o 
   2   7   9        0.06        4.64     13.68 o 
   3   7   9     6964.12     6911.19     90.48 o 
   4   7   9        0.25       -4.93     12.56 o 
   5   7   9     4378.38     4231.50     58.33 o 
   6   7   9        0.82      -10.05     14.00 o 
   7   7   9     4074.39     4020.42     71.82 o 
   8   7   9        8.84        5.64     18.93 o 
   9   7   9     4550.78     4314.10    167.71 o 
  10   7   9        1.80        3.08     15.54 o 
  11   7   9     4229.21     4148.76     92.53 o 
  12   7   9       19.77       15.26     20.41 o 
  13   7   9     2336.76     2388.04     74.12 o 
  14   7   9        3.91        2.22     22.41 o 
  15   7   9     2654.23     2686.90    112.74 o 
   0   8   9     4846.08     4848.93    148.68 o 
   1   8   9       29.25       13.35     19.77 o 
   2   8   9     5155.11     5178.09     79.76 o 
   3   8   9       27.28       17.52     20.74 o 
   4   8   9     4138.79     4135.10     70.26 o 
   5   8   9       21.28       17.45     20.86 o 
   6   8   9     4340.93     4287.31     93.17 o 
   7   8   9        9.86        1.15     23.96 o 
   8   8   9     5086.88     5075.84    150.09 o 
   9   8   9        0.87       14.22     21.41 o 
  10   8   9     4895.95     4841.82    101.41 o 
  11   8   9        9.13       -1.41     28.19 o 
  12   8   9     4242.78     4354.71    147.98 o 
  13   8   9        0.72       -7.05     32.41 o 
   1   9   9     3901.55     3787.40     70.81 o 
   2   9   9       11.31       -3.38     14.68 o 
   3   9   9     4431.63     4475.02     68.75 o 
   4   9   9       20.92       24.29     15.91 o 
   5   9   9     4304.85     4551.70    100.63 o 
   6   9   9       10.68      -20.43     20.93 o 
   7   9   9     4380.63     4437.66    101.11 o 
   8   9   9        6.92       23.15     23.40 o 
   9   9   9     3279.42     3528.02     90.54 o 
  10   9   9       66.74       86.48     27.39 o 
  11   9   9     3112.47     3304.79    132.47 o 
   0  10   9      714.08      755.62     47.71 o 
   1  10   9        0.88      -13.34     15.91 o 
   2  10   9      607.69      643.08     31.14 o 
   3  10   9      100.97      103.66     19.60 o 
   4  10   9      984.91     1059.67     46.56 o 
   5  10   9        8.72        9.67     21.43 o 
   6  10   9     1203.63     1319.70     51.40 o 
   7  10   9       89.12       87.52     25.18 o 
   8  10   9     1106.94     1217.63     50.56 o 
   0   0  10     5026.37     4277.20    124.02 o 
   1   0  10      394.71      387.93     31.38 o 
   2   0  10    20915.72    20005.05    239.59 o 
   3   0  10       92.85      127.12     23.40 o 
   4   0  10    22146.81    21450.16    252.97 o 
   5   0  10      282.83      261.59     27.85 o 
   6   0  10    21572.66    21471.71    254.96 o 
   7   0  10      712.89      873.17     45.37 o 
   8   0  10    16890.14    16674.84    214.54 o 
   9   0  10     3467.52     3615.14     84.85 o 
  10   0  10    24084.12    23720.28    284.75 o 
  11   0  10       56.63       35.76     23.96 o 
  12   0  10     7724.17     7550.77    135.13 o 
  13   0  10      210.60      173.91     29.11 o 
  14   0  10     8680.59     8469.12    151.84 o 
  15   0  10       10.90       41.31     27.48 o 
  16   0  10     9078.23     8912.34    162.27 o 
  17   0  10        1.94      -27.35     27.35 o 
  18   0  10     7578.59     7248.96    151.68 o 
  19   0  10      136.66      140.50     34.12 o 
   1   1  10     9125.99     9019.71     97.03 o 
   2   1  10       13.22      -15.38     15.38 o 
   3   1  10    13874.59    13839.61    129.02 o 
   4   1  10      257.84      249.80     23.62 o 
   5   1  10    10695.46    10813.22    112.61 o 
   6   1  10       94.83       83.49     16.03 o 
   7   1  10     9640.33     9662.26    102.89 o 
   8   1  10      117.31       82.34     15.99 o 
   9   1  10    10976.60    11039.52    115.87 o 
  10   1  10      833.99      872.38     39.47 o 
  11   1  10     5749.50     5721.79    151.56 o 
  12   1  10      188.39      168.14     19.56 o 
  13   1  10     5300.47     5251.68     79.51 o 
  14   1  10       35.62       56.88     21.51 o 
  15   1  10     4409.82     4251.74     74.33 o 
  16   1  10       92.25       52.49     18.66 o 
  17   1  10     4965.80     4841.87    109.64 o 
  18   1  10        1.63      -10.82     19.90 o 
  19   1  10     2941.06     2848.21     67.80 o 
   0   2  10     4610.54     4593.69     92.68 o 
   1   2  10       29.16       37.18     15.17 o 
   2   2  10     7552.71     7492.45     85.69 o 
   3   2  10       71.54      104.84     24.38 o 
   4   2  10     3829.61     3551.35     55.90 o 
   5   2  10       34.98       44.90     14.23 o 
   6   2  10     2807.55     2729.19     54.75 o 
   7   2  10      764.35      744.42     42.92 o 
   8   2  10     2037.08     1993.75     44.50 o 
   9   2  10       77.10       55.74     15.96 o 
  10   2  10     2592.58     2401.96     49.89 o 
  11   2  10       55.06       38.58     15.57 o 
  12   2  10     1383.15     1378.14     41.66 o 
  13   2  10        0.05      -15.16     15.16 o 
  14   2  10     1933.87     1817.04     48.29 o 
  15   2  10       59.83       38.37     18.23 o 
  16   2  10      616.72      632.41     34.48 o 
  17   2  10      144.90       65.64     21.70 o 
  18   2  10      628.54      597.72     34.94 o 
   1   3  10      352.07      327.03     21.39 o 
   2   3  10      550.73      581.23     30.51 o 
   3   3  10      644.55      639.18     47.60 o 
   4   3  10      192.89      204.45     19.56 o 
   5   3  10     1033.42      976.49     32.77 o 
   6   3  10       36.75      -13.04     13.04 o 
   7   3  10      628.65      613.26     35.19 o 
   8   3  10      147.84      109.03     13.81 o 
   9   3  10      282.77      251.61     23.39 o 
  10   3  10      246.20      192.07     19.41 o 
  11   3  10       95.93       96.77     27.94 o 
  12   3  10       42.06        1.49     15.57 o 
  13   3  10        4.84       -6.81     15.28 o 
  14   3  10       26.94        6.59     17.13 o 
  15   3  10      160.56       91.00     24.24 o 
  16   3  10        0.92       -6.87     20.19 o 
  17   3  10      199.91      217.45     25.76 o 
  18   3  10        2.19      -18.97     18.97 o 
   0   4  10     1180.60     1242.91     37.89 o 
   1   4  10       23.93        3.13     11.67 o 
   2   4  10     6443.50     6648.71     61.81 o 
   3   4  10     1604.23     1611.71     40.44 o 
   4   4  10     7433.24     7575.99     66.91 o 
   5   4  10        3.18       10.25     11.79 o 
   6   4  10     5092.52     5296.22     62.48 o 
   7   4  10        1.19        1.32     22.68 o 
   8   4  10     5044.69     5142.79     55.58 o 
   9   4  10      125.39      111.85     17.78 o 
  10   4  10     6690.74     6713.99     86.49 o 
  11   4  10       10.23       28.30     16.25 o 
  12   4  10     3217.43     3342.07     62.25 o 
  13   4  10        0.14        4.49     16.21 o 
  14   4  10     2666.05     2647.18     58.00 o 
  15   4  10       25.88       27.13     18.52 o 
  16   4  10     2395.28     2441.77     59.35 o 
  17   4  10       56.49       59.96     21.09 o 
   1   5  10     9903.19     9792.68     79.67 o 
   2   5  10      789.00      773.85     28.15 o 
   3   5  10    10664.66    10395.66     92.96 o 
   4   5  10       26.63       60.01     17.77 o 
   5   5  10     9642.63     9222.20     77.07 o 
   6   5  10      107.48       86.31     12.54 o 
   7   5  10     8179.50     8197.69     74.17 o 
   8   5  10      353.29      308.39     18.77 o 
   9   5  10     9789.65     9611.57     94.10 o 
  10   5  10        9.66       25.62     13.56 o 
  11   5  10     7205.34     7068.95    103.15 o 
  12   5  10       12.80       13.09     15.84 o 
  13   5  10     5523.08     5651.48     83.67 o 
  14   5  10       58.89       72.43     18.86 o 
  15   5  10     4812.37     4939.03     81.78 o 
  16   5  10       56.03       50.75     20.97 o 
   0   6  10    11682.11    11976.10    129.27 o 
   1   6  10        1.56      -24.69     24.69 o 
   2   6  10    13377.69    13457.48    100.02 o 
   3   6  10        0.38      -15.13     15.13 o 
   4   6  10     7245.00     7368.04     74.37 o 
   5   6  10      379.97      317.94     16.72 o 
   6   6  10     8881.52     8949.17     87.90 o 
   7   6  10      522.80      442.27     21.48 o 
   8   6  10     6265.71     6359.67    102.72 o 
   9   6  10       58.29       58.96     18.81 o 
  10   6  10     6145.72     6325.24     97.35 o 
  11   6  10        1.51      -15.70     15.70 o 
  12   6  10     4333.13     4483.62     74.05 o 
  13   6  10        0.53       -1.26     17.41 o 
  14   6  10     5315.82     5500.49    100.47 o 
  15   6  10       37.03       24.23     42.98 o 
   1   7  10     2375.35     2441.20     63.23 o 
   2   7  10        8.72       11.96     15.42 o 
   3   7  10     3071.33     3032.93     58.59 o 
   4   7  10      246.74      226.65     17.96 o 
   5   7  10     2267.55     2309.15    111.11 o 
   6   7  10      176.08      196.33     26.85 o 
   7   7  10     1736.94     1689.63     59.29 o 
   8   7  10       39.63        2.22     26.07 o 
   9   7  10     2716.35     2635.09     58.72 o 
  10   7  10        1.64        6.45     19.86 o 
  11   7  10     1546.65     1541.73     59.57 o 
  12   7  10        4.88       -3.41     22.41 o 
  13   7  10     1881.10     1936.53     69.73 o 
  14   7  10       54.83       12.18     24.85 o 
   0   8  10        2.84       -4.71     19.98 o 
   1   8  10       23.37        0.34     14.46 o 
   2   8  10      151.76      126.33     19.82 o 
   3   8  10       40.02        9.24     16.06 o 
   4   8  10       22.79       44.42     17.05 o 
   5   8  10      276.92      254.62     30.89 o 
   6   8  10       51.38       51.15     23.40 o 
   7   8  10      153.54      128.58     35.23 o 
   8   8  10       66.51       68.53     38.05 o 
   9   8  10       35.39       18.93     25.37 o 
  10   8  10       22.55       19.03     23.92 o 
  11   8  10        0.87      -29.60     31.00 o 
  12   8  10       15.49       57.78     38.05 o 
   1   9  10      646.38      610.83     28.91 o 
   2   9  10       18.66       -6.67     15.65 o 
   3   9  10      674.27      725.02     32.48 o 
   4   9  10       40.22       44.11     24.67 o 
   5   9  10      670.92      636.78     42.85 o 
   6   9  10        3.71       -4.11     38.76 o 
   7   9  10     1071.00     1104.34     56.80 o 
   8   9  10       13.90       24.19     24.40 o 
   9   9  10      920.10     1046.42    101.47 o 
  10   9  10       35.45       23.25     25.91 o 
   0  10  10     2915.49     2968.10    112.04 o 
   1  10  10        1.81        3.72     17.35 o 
   2  10  10     2637.03     2802.29     58.37 o 
   3  10  10        1.34       -5.79     20.74 o 
   4  10  10     2056.69     2186.30     63.10 o 
   5  10  10       25.06       22.43     22.25 o 
   6  10  10     2531.68     2607.76     69.28 o 
   1   1  11     7085.79     7278.98     88.02 o 
   2   1  11      115.06      126.18     18.71 o 
   3   1  11     6095.78     6029.83     78.77 o 
   4   1  11      107.31      123.57     17.91 o 
   5   1  11     5129.44     5039.55     71.19 o 
   6   1  11      215.75      158.62     18.75 o 
   7   1  11     6303.54     6563.88     83.97 o 
   8   1  11      109.34       99.40     18.43 o 
   9   1  11     4977.68     5022.97     74.22 o 
  10   1  11      153.19       90.39     18.54 o 
  11   1  11     2334.82     2344.76     52.97 o 
  12   1  11      330.73      244.98     23.14 o 
  13   1  11     2576.68     2537.79     57.14 o 
  14   1  11       74.93       43.39     18.60 o 
  15   1  11     1944.02     1955.11     53.19 o 
  16   1  11        5.92      -18.38     18.38 o 
  17   1  11     1211.36     1177.09     45.93 o 
  18   1  11       76.90       15.50     21.13 o 
   0   2  11    28049.70    27724.21    316.39 o 
   1   2  11       18.22      -15.82     15.82 o 
   2   2  11    17344.69    17010.47    154.56 o 
   3   2  11      445.12      411.66     28.07 o 
   4   2  11    16411.27    16214.40    149.22 o 
   5   2  11       30.63        9.66     16.13 o 
   6   2  11     9234.82     9132.51    102.44 o 
   7   2  11        8.04      -20.54     20.54 o 
   8   2  11    11139.43    10961.71    116.88 o 
   9   2  11      103.71       76.14     17.37 o 
  10   2  11     8060.34     7784.45     96.50 o 
  11   2  11      306.75      222.74     22.25 o 
  12   2  11     6300.07     6106.95     87.21 o 
  13   2  11       34.87       16.66     19.73 o 
  14   2  11     4422.86     4317.42     75.03 o 
  15   2  11       21.69      -10.61     18.64 o 
  16   2  11     5362.24     5168.95     96.62 o 
  17   2  11       36.01       39.46     21.36 o 
  18   2  11     2950.85     2902.71     68.87 o 
   1   3  11    18231.01    18571.39    165.03 o 
   2   3  11      383.77      311.10     23.28 o 
   3   3  11    11927.86    12165.21    122.39 o 
   4   3  11        0.25      -14.30     14.30 o 
   5   3  11    13616.11    13827.38    134.15 o 
   6   3  11        0.12      -13.52     13.52 o 
   7   3  11    11322.65    11477.79    119.36 o 
   8   3  11        9.33        1.72     15.42 o 
   9   3  11    11185.82    11214.66    128.96 o 
  10   3  11       26.47       37.98     20.34 o 
  11   3  11     9691.11     9622.08    112.51 o 
  12   3  11       52.39       51.72     19.73 o 
  13   3  11     6382.02     6356.17     90.68 o 
  14   3  11       26.70      -17.67     17.67 o 
  15   3  11     6992.83     6890.21     99.46 o 
  16   3  11       17.41        9.66     19.52 o 
  17   3  11     5273.86     5175.59     89.42 o 
   0   4  11     4195.04     3881.42     88.19 o 
   1   4  11     1126.21     1118.88     31.66 o 
   2   4  11     3747.85     3520.31     51.32 o 
   3   4  11      820.01      746.52     27.57 o 
   4   4  11     8783.36     8635.66     97.81 o 
   5   4  11        0.80      -11.14     15.10 o 
   6   4  11     5309.33     5350.20     74.49 o 
   7   4  11       22.55       -3.67     18.10 o 
   8   4  11     6080.15     5992.74     69.58 o 
   9   4  11        9.98      -14.95     15.08 o 
  10   4  11     4824.31     4784.25     74.05 o 
  11   4  11        7.29        1.09     16.67 o 
  12   4  11     4736.65     4589.78     74.79 o 
  13   4  11       85.70       70.21     21.77 o 
  14   4  11     2785.64     2833.57     61.63 o 
  15   4  11        0.87      -16.81     16.81 o 
  16   4  11     3052.06     2977.51     66.60 o 
  17   4  11       12.94       11.86     26.04 o 
   1   5  11      207.77      195.07     14.39 o 
   2   5  11      101.29      124.03     13.97 o 
   3   5  11     1423.30     1386.92     29.66 o 
   4   5  11      276.07      277.44     18.07 o 
   5   5  11      815.99      810.12     28.41 o 
   6   5  11       82.74       58.97     13.20 o 
   7   5  11       96.14       82.58     13.66 o 
   8   5  11        2.21      -12.67     12.67 o 
   9   5  11      204.06      187.41     17.86 o 
  10   5  11       65.66       13.84     17.29 o 
  11   5  11      481.85      494.51     27.59 o 
  12   5  11      143.06      103.62     19.63 o 
  13   5  11      135.26      225.20     56.67 o 
  14   5  11       10.83        4.05     18.97 o 
  15   5  11      148.86      217.14     50.89 o 
  16   5  11        2.05      -18.07     18.07 o 
   0   6  11      201.18      226.40     21.29 o 
   1   6  11       42.84       37.92     11.47 o 
   2   6  11      838.59      845.24     25.45 o 
   3   6  11       98.93       99.84     13.24 o 
   4   6  11     1140.02     1232.69     32.40 o 
   5   6  11      281.81      232.24     18.81 o 
   6   6  11      451.96      438.15     24.33 o 
   7   6  11        0.27      -13.49     13.49 o 
   8   6  11      804.99      840.48     33.82 o 
   9   6  11      123.95       66.73     18.67 o 
  10   6  11      639.82      709.76     33.16 o 
  11   6  11       45.34       10.43     17.76 o 
  12   6  11      462.96      505.65     29.53 o 
  13   6  11        0.34      -11.74     23.72 o 
  14   6  11      715.93      725.54     42.81 o 
  15   6  11        8.65      -23.62     27.63 o 
   1   7  11     4572.10     4635.96     90.18 o 
   2   7  11       27.41       37.35     18.93 o 
   3   7  11     7597.02     7658.55    114.04 o 
   4   7  11        0.25       37.05     21.62 o 
   5   7  11     4930.59     4740.55    135.29 o 
   6   7  11       37.69       41.41     21.86 o 
   7   7  11     2701.89     2825.71     60.98 o 
   8   7  11      127.06      162.39     21.87 o 
   9   7  11     3005.76     2939.36     63.57 o 
  10   7  11       44.83       31.10     23.25 o 
  11   7  11     2939.01     2998.26     83.10 o 
  12   7  11        3.51       -8.46     22.92 o 
  13   7  11     2892.16     3013.88    143.75 o 
   0   8  11     4162.15     4340.62    128.25 o 
   1   8  11       38.54       34.56     19.77 o 
   2   8  11     3885.38     4008.13     73.04 o 
   3   8  11        3.95       28.52     16.90 o 
   4   8  11     6417.48     6584.46    122.07 o 
   5   8  11        0.50      -22.02     22.55 o 
   6   8  11     3590.17     3781.16     92.17 o 
   7   8  11       16.54      -20.93     20.93 o 
   8   8  11     3190.60     3289.75     85.63 o 
   9   8  11       10.51       31.72     24.28 o 
  10   8  11     3726.33     4019.30    143.75 o 
  11   8  11       22.17        5.64     33.82 o 
   1   9  11     3056.52     3123.65     59.98 o 
   2   9  11       38.36       31.32     17.23 o 
   3   9  11     3752.17     3954.72     96.07 o 
   4   9  11       63.99       70.22     53.55 o 
   5   9  11     3298.23     3592.13     93.66 o 
   6   9  11       36.85       22.55     38.05 o 
   7   9  11     2474.00     2644.80     82.21 o 
   8   9  11       28.15       64.14     26.39 o 
   0  10  11      890.56      945.73     56.14 o 
   1  10  11       10.24       -6.42     18.31 o 
   2  10  11      360.39      410.80     27.98 o 
   3  10  11      132.78       84.64     26.01 o 
   4  10  11      384.56      359.34     33.11 o 
   0   0  12    25587.04    24611.85    415.74 o 
   1   0  12      159.66      128.90     58.49 o 
   2   0  12    22921.65    22521.07    275.47 o 
   3   0  12      240.76      188.89     38.05 o 
   4   0  12    12468.36    11978.75    175.97 o 
   5   0  12       53.30       20.49     23.67 o 
   6   0  12     9270.00     8960.58    147.12 o 
   7   0  12       36.38       11.16     22.94 o 
   8   0  12    14858.15    14879.12    208.92 o 
   9   0  12      659.71      684.77    149.38 o 
  10   0  12    14593.22    14538.09    226.19 o 
  11   0  12        6.62      -23.67     23.67 o 
  12   0  12     9575.45     9228.12    161.42 o 
  13   0  12       43.72       16.99     49.33 o 
  14   0  12     6260.95     6210.54    132.82 o 
  15   0  12       15.30       -5.99     35.23 o 
  16   0  12     7643.87     7558.55    153.84 o 
  17   0  12        1.95      -20.02     30.30 o 
   1   1  12    12747.68    12842.30    130.66 o 
   2   1  12        0.19        8.24     32.50 o 
   3   1  12     9545.60     9545.10    107.98 o 
   4   1  12      171.50      223.98     51.23 o 
   5   1  12     7706.56     7625.18     94.18 o 
   6   1  12      270.37      284.60     22.99 o 
   7   1  12     6775.85     6800.06     88.88 o 
   8   1  12      224.42      229.26     25.24 o 
   9   1  12    12002.93    11942.11    128.58 o 
  10   1  12      152.47      146.06     20.08 o 
  11   1  12     3816.71     3912.18     69.30 o 
  12   1  12       15.88        8.90     18.59 o 
  13   1  12     4513.14     4486.12     77.67 o 
  14   1  12        5.07       -8.61     19.73 o 
  15   1  12     3684.86     3834.08     74.16 o 
  16   1  12      162.95      125.25     24.72 o 
  17   1  12     3284.40     3290.68     72.78 o 
   0   2  12     1727.65     1698.65     65.77 o 
   1   2  12      240.37      221.48     22.01 o 
   2   2  12     4220.52     4009.69     77.37 o 
   3   2  12      117.21       85.48     18.13 o 
   4   2  12     2590.01     2523.53     53.25 o 
   5   2  12      184.16      138.36     19.62 o 
   6   2  12     3151.26     3094.58     58.46 o 
   7   2  12      346.48      262.23     22.81 o 
   8   2  12     4222.72     4266.93     69.69 o 
   9   2  12      159.27      138.97     20.81 o 
  10   2  12      451.23      436.89     26.66 o 
  11   2  12        7.49      -16.57     16.57 o 
  12   2  12      598.35      612.73     31.32 o 
  13   2  12        0.22      -16.83     16.83 o 
  14   2  12     1170.53     1157.77     44.16 o 
  15   2  12        0.94      -15.99     17.99 o 
  16   2  12      764.62      753.59     38.20 o 
  17   2  12       17.34      -17.09     20.61 o 
   1   3  12      483.56      430.05     32.34 o 
   2   3  12      418.73      377.87     25.27 o 
   3   3  12     1387.76     1317.63     40.50 o 
   4   3  12      669.82      753.87     34.49 o 
   5   3  12      134.61       96.40     20.54 o 
   6   3  12       42.75       32.10     18.10 o 
   7   3  12      183.61      157.79     19.93 o 
   8   3  12       10.33        3.48     16.57 o 
   9   3  12      746.57      665.03     31.92 o 
  10   3  12       19.91       -7.05     17.16 o 
  11   3  12     1047.81     1038.24     38.87 o 
  12   3  12        1.17      -17.55     17.55 o 
  13   3  12       62.99       70.85     20.69 o 
  14   3  12       87.90        6.86     20.28 o 
  15   3  12        5.51       12.28     22.17 o 
  16   3  12        8.54      -19.73     19.73 o 
   0   4  12     6266.68     6532.51    151.50 o 
   1   4  12        4.97      -16.43     16.43 o 
   2   4  12     6998.36     7545.52     93.23 o 
   3   4  12       77.98       45.07     18.54 o 
   4   4  12     7803.08     7939.01     96.30 o 
   5   4  12        0.65        5.93     22.17 o 
   6   4  12     3503.97     3622.91     63.41 o 
   7   4  12        7.56       -6.12     17.01 o 
   8   4  12     4220.50     4279.60     70.58 o 
   9   4  12       61.44       31.24     18.30 o 
  10   4  12     4124.19     4222.14     71.57 o 
  11   4  12      116.41       86.19     20.04 o 
  12   4  12     2719.44     2761.26     60.61 o 
  13   4  12      127.48      102.26     22.00 o 
  14   4  12     2634.45     2718.86     62.69 o 
  15   4  12        0.36      -18.41     18.41 o 
  16   4  12     1349.25     1420.22     50.65 o 
   1   5  12     9379.42     9256.36     81.62 o 
   2   5  12       53.81       18.85     18.91 o 
   3   5  12    11871.08    11835.01    108.56 o 
   4   5  12       81.60       96.72     26.87 o 
   5   5  12    10918.96    10698.01    102.86 o 
   6   5  12        8.86      -13.50     16.57 o 
   7   5  12     6778.19     7010.51     91.38 o 
   8   5  12      156.97      147.49     21.05 o 
   9   5  12     4388.77     4500.49     73.09 o 
  10   5  12       62.31       68.75     23.51 o 
  11   5  12     4180.22     4256.16     73.32 o 
  12   5  12       23.04       10.96     18.58 o 
  13   5  12     5300.36     5422.76     86.30 o 
  14   5  12       65.13       74.84     22.09 o 
  15   5  12     2824.29     2790.88     65.29 o 
   0   6  12     5374.68     5406.48     84.15 o 
   1   6  12        6.74      -11.29     11.29 o 
   2   6  12     5741.51     5876.79     62.83 o 
   3   6  12       21.54      -14.56     15.09 o 
   4   6  12     9490.69     9740.62    108.92 o 
   5   6  12        5.00      -15.72     15.72 o 
   6   6  12     7393.01     7434.83     83.09 o 
   7   6  12       10.91      -11.64     14.55 o 
   8   6  12     4931.61     5077.59     67.95 o 
   9   6  12        8.74        0.29     17.29 o 
  10   6  12     3879.83     3997.95     83.53 o 
  11   6  12       48.98       51.66     24.51 o 
  12   6  12     3384.39     3453.77    148.91 o 
  13   6  12       27.20       34.58     25.28 o 
  14   6  12     3714.09     3903.25     89.46 o 
   1   7  12     1060.21     1102.37     64.12 o 
   2   7  12       58.13       42.93     19.41 o 
   3   7  12     1743.84     1748.64     66.94 o 
   4   7  12      110.90      116.28     25.68 o 
   5   7  12      986.85     1050.86     42.26 o 
   6   7  12       42.45       47.21     19.24 o 
   7   7  12     1638.46     1666.17     50.10 o 
   8   7  12        3.60       -7.38     17.58 o 
   9   7  12     1796.44     1678.40     64.75 o 
  10   7  12       15.41      -10.52     22.41 o 
  11   7  12      962.53      965.90     53.56 o 
  12   7  12        0.69      -22.41     22.41 o 
   0   8  12       16.48        9.87     29.60 o 
   1   8  12        2.05      -17.94     17.94 o 
   2   8  12       17.14       -3.95     16.11 o 
   3   8  12       23.62      -14.63     24.66 o 
   4   8  12       12.85       23.73     24.28 o 
   5   8  12      107.12       25.69     26.06 o 
   6   8  12       40.33       23.53     24.40 o 
   7   8  12        0.19      -22.06     22.66 o 
   8   8  12       11.80       24.37     25.40 o 
   9   8  12        0.12       -4.23     32.41 o 
  10   8  12       36.42      -11.27     38.05 o 
   1   9  12     1006.16     1066.99     39.71 o 
   2   9  12        9.31       22.86     26.74 o 
   3   9  12      576.44      591.36     48.62 o 
   4   9  12        3.84      -18.65     25.28 o 
   5   9  12      772.04      758.03     74.69 o 
   6   9  12        7.21      -13.02     24.85 o 
   7   9  12      798.02      809.68    138.11 o 
   1   1  13     7647.09     7932.00     99.77 o 
   2   1  13      262.03      240.84     24.36 o 
   3   1  13     2542.88     2633.74     56.74 o 
   4   1  13      277.31      244.69     23.22 o 
   5   1  13     1561.07     1555.90     44.89 o 
   6   1  13      207.43      159.53     21.10 o 
   7   1  13     5071.26     5046.27     78.62 o 
   8   1  13      374.00      323.44     25.51 o 
   9   1  13     4386.43     4509.13     75.11 o 
  10   1  13       74.47       50.96     19.00 o 
  11   1  13     1899.54     1833.34     49.66 o 
  12   1  13       72.60       63.50     21.56 o 
  13   1  13     1444.99     1492.07     47.72 o 
  14   1  13       75.19       38.02     26.04 o 
  15   1  13     1211.55     1254.55     47.86 o 
  16   1  13       10.47      -17.83     20.37 o 
   0   2  13    21425.97    20941.40    265.56 o 
   1   2  13       78.84        1.07     18.97 o 
   2   2  13     7858.67     7903.18     99.90 o 
   3   2  13      938.91      908.62     39.67 o 
   4   2  13     5278.16     5170.08     85.03 o 
   5   2  13        1.03      -16.94     16.94 o 
   6   2  13    10328.98    10248.04    117.25 o 
   7   2  13      287.97      245.06     24.74 o 
   8   2  13    10556.19    10537.95    121.15 o 
   9   2  13       61.68       14.55     18.26 o 
  10   2  13     5221.85     5309.47     83.16 o 
  11   2  13       19.80      -16.76     17.78 o 
  12   2  13     5561.21     5416.94     86.10 o 
  13   2  13       43.08       26.53     20.03 o 
  14   2  13     3631.10     3659.37     73.35 o 
  15   2  13      143.84      106.71     23.96 o 
  16   2  13     3256.92     3227.82     72.68 o 
   1   3  13     9344.28     9486.55    146.05 o 
   2   3  13      400.14      327.65     29.49 o 
   3   3  13     7581.28     7660.93     98.11 o 
   4   3  13        0.71      -17.40     17.40 o 
   5   3  13    13106.25    13325.31    138.37 o 
   6   3  13        3.17        0.48     18.02 o 
   7   3  13     9824.91    10015.53    116.91 o 
   8   3  13      170.84      119.59     45.51 o 
   9   3  13     5651.60     5709.07     85.64 o 
  10   3  13       20.64       10.11     21.56 o 
  11   3  13     7619.19     7654.96    103.68 o 
  12   3  13       10.91      -10.78     17.95 o 
  13   3  13     5272.79     5235.85     86.32 o 
  14   3  13       35.37        4.76     20.43 o 
  15   3  13     4112.66     4086.69     79.57 o 
  16   3  13       47.34       26.99     21.55 o 
   0   4  13     2833.25     2739.28    155.73 o 
   1   4  13       59.85       45.18     19.44 o 
   2   4  13     3641.36     3543.31     64.56 o 
   3   4  13        9.92        3.86     18.76 o 
   4   4  13     7056.64     7164.61     94.42 o 
   5   4  13      158.35      133.51     21.54 o 
   6   4  13     4741.46     4679.58     75.31 o 
   7   4  13      364.53      282.30     25.49 o 
   8   4  13     2812.92     2712.63     68.75 o 
   9   4  13        5.36      -16.94     16.94 o 
  10   4  13     2539.53     2475.29     57.45 o 
  11   4  13       34.35       13.03     17.93 o 
  12   4  13     3275.84     3374.15     68.93 o 
  13   4  13        3.71      -15.42     23.39 o 
  14   4  13     1845.33     1821.54     54.65 o 
  15   4  13       17.51        1.49     21.25 o 
   1   5  13      470.67      458.25     27.72 o 
   2   5  13      136.00      105.48     21.03 o 
   3   5  13      268.10      280.91     24.74 o 
   4   5  13       54.79       35.09     19.01 o 
   5   5  13      283.49      303.65     25.21 o 
   6   5  13        0.13      -16.27     16.27 o 
   7   5  13      259.52      272.62     25.10 o 
   8   5  13       11.30      -16.02     21.21 o 
   9   5  13      109.15       97.36     20.72 o 
  10   5  13       13.02       -8.19     17.91 o 
  11   5  13      216.62      224.54     31.33 o 
  12   5  13        0.02      -10.83     26.93 o 
  13   5  13      131.97      142.35     23.39 o 
  14   5  13        3.50      -19.76     19.76 o 
   0   6  13       93.49      138.13     21.85 o 
   1   6  13        4.98      -12.13     12.13 o 
   2   6  13      546.11      513.11     22.00 o 
   3   6  13        4.20      -16.39     16.39 o 
   4   6  13     1149.00     1172.35     40.44 o 
   5   6  13       21.82       -8.57     18.02 o 
   6   6  13      694.14      687.55     30.33 o 
   7   6  13        8.70        3.71     19.06 o 
   8   6  13      561.31      528.41     36.50 o 
   9   6  13        1.05       -7.87     23.07 o 
  10   6  13      245.99      209.61     30.66 o 
  11   6  13        6.08      -18.36     27.23 o 
  12   6  13      519.64      506.00     39.84 o 
   1   7  13     2238.58     2326.20     67.68 o 
   2   7  13        1.08       -8.48     17.60 o 
   3   7  13     4276.90     4315.25    135.29 o 
   4   7  13        4.19      -11.94     18.91 o 
   5   7  13     4180.69     4327.29     80.26 o 
   6   7  13       16.04       -3.74     18.61 o 
   7   7  13     2829.91     2964.19     66.65 o 
   8   7  13       12.99       -1.69     22.41 o 
   9   7  13     2025.00     2055.86     71.12 o 
  10   7  13       55.30       18.32     36.64 o 
  11   7  13     2402.54     2591.69    112.74 o 
   0   8  13     2988.44     3376.66    119.79 o 
   1   8  13        1.39        1.41     20.86 o 
   2   8  13     2900.86     2958.76     83.99 o 
   3   8  13       35.39       40.38     25.40 o 
   4   8  13     4218.70     4577.55    106.13 o 
   5   8  13        0.06       -4.90     35.94 o 
   6   8  13     2947.36     3165.56     87.68 o 
   7   8  13      280.66      267.37     36.36 o 
   8   8  13     2177.06     2264.73    112.74 o 
   1   9  13     2936.19     3178.59     71.82 o 
   2   9  13        0.38      -24.04     25.28 o 
   3   9  13     2077.23     2150.65     76.99 o 
   4   9  13       21.67       -8.57     24.67 o 
   0   0  14    15733.81    16012.36    319.91 o 
   1   0  14      356.81      315.96     37.28 o 
   2   0  14    12232.06    12136.82    188.27 o 
   3   0  14      201.39      122.44     49.33 o 
   4   0  14     5804.84     5725.51    120.27 o 
   5   0  14       23.56      -26.74     26.74 o 
   6   0  14     8979.00     9012.28    156.99 o 
   7   0  14       36.35        0.67     31.00 o 
   8   0  14    10080.91     9980.26    169.98 o 
   9   0  14        1.39      -27.63     27.63 o 
  10   0  14     5894.26     5982.74    155.73 o 
  11   0  14      286.01      205.13     57.78 o 
  12   0  14     4361.96     4202.47    109.54 o 
  13   0  14       86.53       74.65     31.47 o 
  14   0  14     4835.19     4928.07    124.80 o 
  15   0  14       32.85       -2.55     31.15 o 
   1   1  14     7016.38     7182.16     97.03 o 
   2   1  14       57.32       29.43     20.00 o 
   3   1  14     5534.38     5506.98     83.77 o 
   4   1  14       65.62       28.44     19.39 o 
   5   1  14     3353.22     3340.70     65.69 o 
   6   1  14       46.12       10.49     33.56 o 
   7   1  14     4796.67     4926.07     80.21 o 
   8   1  14       30.36       11.09     25.28 o 
   9   1  14     4560.23     4500.72     77.16 o 
  10   1  14        8.81        4.04     18.66 o 
  11   1  14     3278.46     3243.76     67.65 o 
  12   1  14      273.69      278.63     27.65 o 
  13   1  14     3209.15     3252.71     70.32 o 
  14   1  14       45.20       49.84     22.52 o 
  15   1  14     3863.98     3886.42     79.18 o 
   0   2  14      985.00      941.78     66.24 o 
   1   2  14      127.94      116.28     21.98 o 
   2   2  14     1986.61     1894.48     50.53 o 
   3   2  14      321.65      280.37     25.72 o 
   4   2  14     1074.41     1017.31     39.37 o 
   5   2  14      120.08      100.70     21.62 o 
   6   2  14     1183.96     1097.41     42.05 o 
   7   2  14       88.71       69.18     21.41 o 
   8   2  14     1707.55     1755.56     50.63 o 
   9   2  14       39.32       28.26     19.11 o 
  10   2  14      588.88      511.55     32.13 o 
  11   2  14        0.11      -18.22     18.22 o 
  12   2  14      964.00      897.97     40.25 o 
  13   2  14        4.45      -18.81     18.81 o 
  14   2  14     1448.35     1472.85     51.99 o 
  15   2  14      113.18       73.36     24.75 o 
   1   3  14      251.10      259.30     25.35 o 
   2   3  14       30.59       -9.19     18.62 o 
   3   3  14      746.30      630.68     32.22 o 
   4   3  14       42.35        3.59     18.51 o 
   5   3  14       94.10       69.03     21.64 o 
   6   3  14      198.96      119.11     22.79 o 
   7   3  14       11.38       15.76     18.91 o 
   8   3  14      285.37      271.12     26.67 o 
   9   3  14       78.92       19.85     19.69 o 
  10   3  14       72.24       23.11     35.39 o 
  11   3  14      458.86      382.88     28.46 o 
  12   3  14       77.75       48.95     21.89 o 
  13   3  14      169.85      158.44     24.80 o 
  14   3  14        1.72      -20.97     20.97 o 
   0   4  14     2371.21     2679.96     82.71 o 
   1   4  14       35.79      -12.52     19.43 o 
   2   4  14     3556.78     3795.55     68.83 o 
   3   4  14       72.12       15.00     20.95 o 
   4   4  14     3464.98     3519.70     67.72 o 
   5   4  14       39.69       36.05     20.52 o 
   6   4  14     2510.88     2673.50     60.12 o 
   7   4  14       38.14       16.22     20.14 o 
   8   4  14     1357.96     1460.70     47.28 o 
   9   4  14      220.82      184.67     24.40 o 
  10   4  14     1990.62     2053.69     54.92 o 
  11   4  14       78.16       49.43     22.09 o 
  12   4  14     2798.28     2802.63     64.84 o 
  13   4  14       83.28       85.48     23.31 o 
  14   4  14     2064.56     2151.81     60.91 o 
   1   5  14     4330.85     4240.50     72.36 o 
   2   5  14        5.56      -18.37     18.37 o 
   3   5  14     5677.79     5549.24     83.77 o 
   4   5  14        1.95      -18.47     18.47 o 
   5   5  14     5371.42     5511.55     84.91 o 
   6   5  14      251.46      196.48     25.31 o 
   7   5  14     4285.58     4374.77     75.89 o 
   8   5  14      289.22      239.98     26.08 o 
   9   5  14     2726.61     2901.62     64.16 o 
  10   5  14       80.90       75.55     22.18 o 
  11   5  14     3884.12     3987.04     76.36 o 
  12   5  14       70.14      105.64     29.89 o 
  13   5  14     3742.45     3853.68     77.39 o 
   0   6  14     4134.99     4241.37    100.65 o 
   1   6  14       36.75      -19.11     19.11 o 
   2   6  14     4594.54     4886.79     90.66 o 
   3   6  14       58.40      -23.84     23.84 o 
   4   6  14     3775.52     3882.11     83.59 o 
   5   6  14        8.97      -23.18     23.18 o 
   6   6  14     4049.80     4231.14     73.75 o 
   7   6  14        0.54      -24.22     24.22 o 
   8   6  14     3303.99     3478.50     83.49 o 
   9   6  14       27.62        3.36     25.30 o 
  10   6  14     2905.31     3118.76     81.76 o 
  11   6  14        6.74       -4.17     27.01 o 
   1   7  14     1399.82     1354.23     73.28 o 
   2   7  14       21.86       69.06     32.41 o 
   3   7  14     1403.67     1443.13     60.69 o 
   4   7  14       27.82      -19.51     22.41 o 
   5   7  14     1035.44     1052.03     45.23 o 
   6   7  14       25.01       15.50     25.68 o 
   7   7  14     1891.43     1784.16     97.24 o 
   8   7  14        7.73      -33.82     33.82 o 
   9   7  14     1097.06     1134.48     84.56 o 
   0   8  14       21.79        5.64     32.41 o 
   1   8  14        9.01      -20.41     20.41 o 
   2   8  14       45.11       19.73     33.82 o 
   3   8  14       59.25       37.22     49.33 o 
   4   8  14      130.36      115.15     30.28 o 
   5   8  14        5.46      -23.67     23.67 o 
   6   8  14       34.02       48.62     37.35 o 
   1   1  15     1429.37     1458.20     46.84 o 
   2   1  15      309.76      310.51     37.16 o 
   3   1  15     1287.97     1313.04     46.27 o 
   4   1  15      296.05      289.10     26.85 o 
   5   1  15     2226.99     2237.77     56.24 o 
   6   1  15       26.89      -11.49     17.93 o 
   7   1  15     2477.28     2491.11     60.72 o 
   8   1  15       20.26        9.47     21.36 o 
   9   1  15     1076.13     1036.41     42.48 o 
  10   1  15      196.69      148.20     24.29 o 
  11   1  15     1349.51     1317.75     48.10 o 
  12   1  15        2.04       -4.86     20.19 o 
  13   1  15     1271.14     1238.54     48.93 o 
  14   1  15        0.15      -20.67     20.67 o 
   0   2  15     3101.50     3015.10     90.15 o 
   1   2  15       58.41       49.38     20.11 o 
   2   2  15     2725.95     2609.68     59.94 o 
   3   2  15      120.85       87.28     23.17 o 
   4   2  15     3306.19     3320.76     69.57 o 
   5   2  15      112.65       61.14     22.52 o 
   6   2  15     8562.02     8470.64    111.94 o 
   7   2  15        1.69      -13.98     27.66 o 
   8   2  15     4723.70     4593.92     91.94 o 
   9   2  15        0.18      -19.09     19.09 o 
  10   2  15     4116.95     4082.08     78.10 o 
  11   2  15       79.52       76.25     29.29 o 
  12   2  15     3316.70     3251.29     72.26 o 
  13   2  15        0.33       -5.46     21.04 o 
  14   2  15     2665.22     2671.47     67.95 o 
   1   3  15     6310.31     6591.05     95.06 o 
   2   3  15      105.43       19.86     21.10 o 
   3   3  15     4278.51     4464.45     81.42 o 
   4   3  15       27.72       -9.55     20.28 o 
   5   3  15     6161.97     6370.79     95.08 o 
   6   3  15      237.47      151.43     26.08 o 
   7   3  15     6470.35     6579.40     97.47 o 
   8   3  15       13.80      -19.36     19.36 o 
   9   3  15     4219.18     4277.82     79.22 o 
  10   3  15        9.03      -19.33     19.86 o 
  11   3  15     4768.43     4807.70     86.01 o 
  12   3  15       13.36       -8.66     20.87 o 
  13   3  15     2667.72     2693.91     66.83 o 
   0   4  15     5746.58     5786.06    125.06 o 
   1   4  15      298.55      174.98     26.20 o 
   2   4  15     4402.22     4424.77     77.51 o 
   3   4  15       43.51      -19.60     19.60 o 
   4   4  15     2321.49     2326.93     58.52 o 
   5   4  15      187.80      162.72     25.08 o 
   6   4  15     2888.17     2827.06     63.96 o 
   7   4  15       99.08       52.50     22.55 o 
   8   4  15     1479.07     1531.83     50.86 o 
   9   4  15       66.07       26.84     21.24 o 
  10   4  15     2252.76     2248.19     59.49 o 
  11   4  15        6.85       30.75     22.68 o 
  12   4  15     1669.01     1845.44     57.35 o 
   1   5  15      425.13      452.00     29.56 o 
   2   5  15       51.51       22.44     20.44 o 
   3   5  15      213.53      244.18     26.10 o 
   4   5  15        4.87      -19.20     19.20 o 
   5   5  15      269.31      245.69     26.78 o 
   6   5  15        0.54      -18.59     18.59 o 
   7   5  15      160.80      166.11     30.87 o 
   8   5  15        2.02      -18.77     18.77 o 
   9   5  15      144.71      119.32     25.03 o 
  10   5  15        3.22      -20.42     20.42 o 
  11   5  15      404.54      410.54     32.41 o 
   0   6  15      227.88      211.33     34.84 o 
   1   6  15        2.24      -18.99     25.09 o 
   2   6  15      332.08      284.05     31.67 o 
   3   6  15        0.03      -22.57     22.57 o 
   4   6  15      242.10      206.23     30.87 o 
   5   6  15        1.72      -23.58     23.58 o 
   6   6  15      389.30      442.29     37.03 o 
   7   6  15        1.75      -14.38     25.46 o 
   8   6  15      385.16      319.74     36.02 o 
   9   6  15        1.01      -29.88     29.88 o 
   3   7  15     1867.71     1819.39     98.65 o 
   5   7  15     2090.88     2179.02     75.72 o 
   6   7  15        0.71        0.70     26.91 o 
   7   7  15     1888.91     1885.63    101.47 o 
   2   8  15     2361.22     2407.07    111.33 o 
   3   8  15        3.99      -32.41     43.69 o 
   0   0  16     5294.16     5000.16    166.30 o 
   1   0  16        1.31      -25.91     25.91 o 
   2   0  16     8407.06     8319.84    159.29 o 
   3   0  16      298.15      287.57     69.76 o 
   4   0  16    10037.91     9995.43    176.84 o 
   5   0  16      136.49       78.69     36.18 o 
   6   0  16     4191.37     4385.04    115.37 o 
   7   0  16        1.29      -15.22     36.64 o 
   8   0  16     3777.37     3719.04    106.54 o 
   9   0  16        9.52       19.87     28.94 o 
  10   0  16     3683.57     3677.13    108.95 o 
  11   0  16       20.90       13.72     31.47 o 
  12   0  16     2673.72     2693.02     95.70 o 
  13   0  16       50.16       19.48     35.15 o 
   1   1  16     3448.26     3491.31     71.10 o 
   2   1  16      154.00       89.43     24.22 o 
   3   1  16     4763.51     4726.43     82.46 o 
   4   1  16       66.02       19.56     21.29 o 
   5   1  16     2588.29     2599.72     63.03 o 
   6   1  16       83.67       49.94     27.87 o 
   7   1  16     2995.49     3093.20     68.67 o 
   8   1  16       67.94       11.78     21.77 o 
   9   1  16     2612.48     2633.40     65.74 o 
  10   1  16       13.26        0.35     20.97 o 
  11   1  16     2201.60     2322.42     62.83 o 
  12   1  16       13.17       -3.66     21.12 o 
  13   1  16     2218.15     2201.15     63.06 o 
   0   2  16     1579.87     1595.04     73.74 o 
   1   2  16       11.86      -20.25     20.25 o 
   2   2  16      634.36      613.63     34.33 o 
   3   2  16       24.62       20.35     25.40 o 
   4   2  16      367.00      329.30     28.70 o 
   5   2  16      102.91       43.22     23.44 o 
   6   2  16      587.08      499.44     32.64 o 
   7   2  16        8.12       -1.60     22.00 o 
   8   2  16     1367.43     1262.42     47.14 o 
   9   2  16       20.14      -20.54     20.54 o 
  10   2  16      905.71      878.88     42.00 o 
  11   2  16       49.59       47.31     24.33 o 
  12   2  16      453.04      379.22     32.97 o 
   1   3  16       72.86        5.57     21.12 o 
   2   3  16        3.40      -18.91     20.28 o 
   3   3  16      188.84      130.09     23.85 o 
   4   3  16       51.38       24.94     21.27 o 
   5   3  16      365.39      275.91     28.82 o 
   6   3  16        3.44      -19.99     19.99 o 
   7   3  16        7.61      -15.54     20.84 o 
   8   3  16      116.27       31.89     23.47 o 
   9   3  16       34.05        7.52     22.40 o 
  10   3  16       11.54      -21.56     21.56 o 
  11   3  16      113.87       58.66     24.61 o 
  12   3  16        0.39      -21.46     21.46 o 
   0   4  16     1804.10     1780.82    144.45 o 
   1   4  16        0.35      -20.78     20.78 o 
   2   4  16     2475.48     2645.91     63.13 o 
   3   4  16        1.54      -20.47     20.47 o 
   4   4  16     1866.76     2007.23     57.02 o 
   5   4  16        7.18      -20.63     20.63 o 
   6   4  16     1301.86     1326.01     49.88 o 
   7   4  16      122.31       60.20     24.22 o 
   8   4  16     1184.75     1182.74     48.79 o 
   9   4  16       31.17       16.55     23.09 o 
  10   4  16     1490.92     1582.84     55.50 o 
  11   4  16        0.55      -22.61     22.61 o 
   1   5  16     3980.38     4095.62     76.43 o 
   2   5  16        0.45      -20.46     20.46 o 
   3   5  16     3459.59     3438.14     71.30 o 
   4   5  16       19.83      -22.02     22.02 o 
   5   5  16     2332.00     2392.81     61.43 o 
   6   5  16        3.06      -12.94     21.80 o 
   7   5  16     2099.98     2076.65     59.06 o 
   8   5  16       11.18      -21.04     21.04 o 
   9   5  16     2903.27     3013.59     70.67 o 
   0   6  16     2621.88     2898.91    128.25 o 
   1   6  16       48.46       -9.82     29.85 o 
   2   6  16     3124.27     3270.90     85.69 o 
   3   6  16        0.07      -24.81     24.81 o 
   4   6  16     2418.78     2435.79     73.53 o 
   5   6  16       12.30      -25.93     25.93 o 
   6   6  16     2121.76     2294.31     72.63 o 
   7   6  16       37.01      -21.98     28.16 o 
   1   1  17     1324.02     1399.56     50.26 o 
   2   1  17       41.62       21.08     23.15 o 
   3   1  17     1171.87     1215.80     47.77 o 
   4   1  17       35.42       60.73     25.59 o 
   5   1  17     2388.07     2473.48     65.05 o 
   6   1  17       51.24       38.69     23.61 o 
   7   1  17     1638.02     1583.93     54.63 o 
   8   1  17        2.81      -21.21     21.21 o 
   9   1  17     1103.51     1108.88     48.73 o 
  10   1  17        9.54        6.75     24.23 o 
  11   1  17      901.25      832.75     43.82 o 
   0   2  17     2936.85     3020.83     97.66 o 
   1   2  17        5.97      -21.27     21.27 o 
   2   2  17     3331.92     3422.81     73.57 o 
   3   2  17       84.49       36.26     23.68 o 
   4   2  17     4167.83     4340.71     82.54 o 
   5   2  17       91.50       31.61     24.85 o 
   6   2  17     3695.13     3779.18     78.72 o 
   7   2  17       19.82      -22.39     22.39 o 
   8   2  17     2789.64     2633.38     67.29 o 
   9   2  17       31.42      -22.44     22.44 o 
  10   2  17     3253.16     3421.37     77.22 o 
  11   2  17       10.79      -11.21     22.73 o 
   1   3  17     4456.87     4654.77     84.70 o 
   2   3  17        0.26      -21.76     21.76 o 
   3   3  17     4015.58     4427.08     83.26 o 
   4   3  17        0.04      -22.15     22.15 o 
   5   3  17     4431.46     4616.13     85.74 o 
   6   3  17       10.85      -22.01     22.01 o 
   7   3  17     3475.50     3465.09     76.28 o 
   8   3  17        0.68      -22.08     22.08 o 
   9   3  17     3587.85     3687.00     79.85 o 
  10   3  17       41.27       37.98     25.80 o 
   0   4  17     2624.44     2743.75    157.84 o 
   1   4  17       15.29      -22.50     22.50 o 
   2   4  17     1993.20     2024.67     59.03 o 
   3   4  17       19.25      -17.48     23.29 o 
   4   4  17     1958.24     2003.34     62.45 o 
   5   4  17      134.35       87.92     26.04 o 
   6   4  17     2210.77     2210.04     62.07 o 
   7   4  17        6.96      -22.93     22.93 o 
   8   4  17     1289.37     1316.38     52.86 o 
   9   4  17        0.78      -23.65     23.65 o 
   1   5  17      173.45      181.64     27.61 o 
   2   5  17       52.18       49.25     23.72 o 
   3   5  17      105.45      122.40     25.72 o 
   4   5  17       24.66       12.77     28.68 o 
   5   5  17      132.67      106.13     26.43 o 
   6   5  17       64.93       19.80     26.83 o 
   7   5  17        7.28      -23.09     23.09 o 
   0   6  17      185.07      124.02     53.55 o 
   1   6  17        5.10      -11.59     70.46 o 
   2   6  17      238.11      260.64     41.13 o 
   3   6  17        0.33      -31.09     31.09 o 
   4   6  17      357.34      372.47     46.95 o 
   0   0  18     4818.91     4907.15    176.16 o 
   1   0  18       11.59      -45.52     55.67 o 
   2   0  18     5544.75     5632.09    134.89 o 
   3   0  18        9.28       -4.99     54.96 o 
   4   0  18     5954.09     6102.53    148.68 o 
   5   0  18      217.96      121.21     46.51 o 
   6   0  18     1764.64     1943.26     83.85 o 
   7   0  18       89.79       22.53     75.40 o 
   8   0  18     3374.68     3546.86    112.93 o 
   9   0  18       11.38      -32.12     34.12 o 
   1   1  18     2198.52     2221.35     62.55 o 
   2   1  18        1.11      -22.40     22.40 o 
   3   1  18     3467.51     3530.24     76.74 o 
   4   1  18        8.68      -22.81     22.81 o 
   5   1  18     2220.41     2329.13     64.71 o 
   6   1  18       98.87       48.46     25.96 o 
   7   1  18     1852.28     1842.28     59.61 o 
   8   1  18       21.16       -2.94     23.91 o 
   9   1  18     2039.32     2016.96     63.28 o 
   0   2  18      426.99      400.09     45.81 o 
   1   2  18        2.17      -10.15     22.19 o 
   2   2  18      431.46      400.57     33.42 o 
   3   2  18        2.92      -22.43     22.43 o 
   4   2  18     1068.14     1102.52     48.43 o 
   5   2  18       14.39      -22.18     22.18 o 
   6   2  18      534.73      519.98     36.92 o 
   7   2  18        3.55      -23.60     23.60 o 
   8   2  18      497.64      434.77     36.11 o 
   9   2  18        0.48      -24.03     24.03 o 
   1   3  18      123.01       82.30     26.54 o 
   2   3  18        3.32      -22.86     22.86 o 
   3   3  18       33.51      -24.03     24.03 o 
   4   3  18       31.83        7.61     24.95 o 
   5   3  18      131.71       92.50     25.74 o 
   6   3  18        0.12      -14.84     24.05 o 
   7   3  18       92.31       24.64     25.05 o 
   8   3  18       19.15      -17.70     24.44 o 
   0   4  18     2082.05     2290.88     90.68 o 
   1   4  18        6.33      -23.88     23.88 o 
   2   4  18     1892.91     2043.40     61.63 o 
   3   4  18        8.11      -23.77     23.77 o 
   4   4  18     1941.23     2089.92     62.97 o 
   5   4  18       19.19      -11.54     24.84 o 
   6   4  18      871.34      944.96     55.94 o 
   1   5  18     3024.05     3175.46     72.72 o 
   2   5  18       51.94      -17.05     26.25 o 
   3   5  18     3001.76     3157.44     73.43 o 
   1   1  19     1277.81     1378.44     55.10 o 
   2   1  19       12.84       -7.57     25.34 o 
   3   1  19     1174.13     1292.11     53.46 o 
   4   1  19       70.67       32.82     27.05 o 
   5   1  19     1311.09     1332.07     55.01 o 
   6   1  19       77.35       54.32     27.45 o 
   7   1  19      560.14      415.46     36.58 o 
   0   2  19     2233.93     2498.62     95.16 o 
   1   2  19        0.01      -24.11     24.11 o 
   2   2  19     2495.91     2546.57     67.69 o 
   3   2  19       19.97      -25.53     25.53 o 
   4   2  19     2442.60     2527.64     69.63 o 
   5   2  19        4.55      -24.05     24.05 o 
   6   2  19     2226.05     2216.11     67.45 o 
   1   3  19     2330.02     2511.54     67.86 o 
   2   3  19        1.64      -24.74     24.74 o 
   3   3  19     2268.73     2462.58     87.26 o 
   4   3  19        2.48      -17.59     26.07 o 
   0   4  19     1252.82     1344.19     77.19 o 
   0   0  20     1102.86     1165.48    107.11 o 
   1   0  20        0.44      -33.37     33.37 o 
   2   0  20     1954.81     2041.48     90.67 o 
   1   1  20     1038.77     1062.68     58.56 o 
                                                 
